# Supplementary material for: Redetermination and absolute configuration of 6-hydroxy­salvinolone
Source: Acta Crystallogr Sect E Struct Rep Online. 2009 Dec 16;66(Pt 1):o146–7. doi: 10.1107/S1600536809053197 (PMC2980087; doi:10.1107/S1600536809053197)
Supplement: Supplementary file 2 [file e-66-0o146-Isup2.hkl]

# 
# h,k,l, Fc-squared, Fo-squared, sigma(Fo-squared) and status flag 
# 
data_I
_shelx_title ' as1m in P2(1)2(1)2(1) (100K)' 
_shelx_refln_list_code          4 
_shelx_F_calc_maximum       87.49 
_exptl_crystal_F_000       712.00 
_reflns_d_resolution_high  0.8691 
 
loop_ 
 _symmetry_equiv_pos_as_xyz 
 'x, y, z' 
 '-x+1/2, -y, z+1/2' 
 '-x, y+1/2, -z+1/2' 
 'x+1/2, -y+1/2, -z' 
 
_cell_length_a     9.4908 
_cell_length_b    13.1684 
_cell_length_c    13.8105 
_cell_angle_alpha  90.000 
_cell_angle_beta   90.000 
_cell_angle_gamma  90.000 
 
_shelx_F_squared_multiplier     1.000 
 
loop_ 
 _refln_index_h 
 _refln_index_k 
 _refln_index_l 
 _refln_F_squared_calc 
 _refln_F_squared_meas 
 _refln_F_squared_sigma 
 _refln_observed_status 
  10   0   0     2560.76     2463.53     76.79 o 
   1   1   0       73.20       75.08      1.50 o 
   2   1   0      505.45      447.53      7.34 o 
   4   1   0       95.09       99.13      2.09 o 
   5   1   0     2766.10     2795.20     53.37 o 
   6   1   0      304.82      305.80      6.69 o 
   7   1   0      200.77      199.70      5.53 o 
   8   1   0      767.72      738.68     24.68 o 
  10   1   0      131.80      114.20      5.30 o 
   1   2   0        0.39        1.18      0.33 o 
   2   2   0      780.86      725.79     12.93 o 
   3   2   0       74.57       85.29      1.63 o 
   4   2   0     1282.20     1292.16     24.83 o 
   5   2   0      413.65      421.05      9.65 o 
   6   2   0        0.26        0.68      0.40 o 
   7   2   0      349.45      303.38     11.86 o 
   8   2   0       31.15       28.02      2.37 o 
   9   2   0       12.55       10.63      1.71 o 
  10   2   0       62.28       60.47      3.38 o 
   1   3   0     2783.10     2722.44     51.97 o 
   2   3   0        3.34        3.41      0.51 o 
   3   3   0      853.87      813.08     12.94 o 
   4   3   0      165.95      159.97      3.95 o 
   5   3   0       49.61       51.67      1.79 o 
   6   3   0       25.77       24.21      1.04 o 
   7   3   0       87.49       73.92      4.47 o 
   8   3   0       37.01       36.09      1.93 o 
   9   3   0       22.74       27.00      1.76 o 
   0   4   0      562.45      607.89     15.03 o 
   1   4   0       23.24       20.93      1.03 o 
   2   4   0       47.44       60.30      1.75 o 
   3   4   0        4.66        5.48      0.41 o 
   4   4   0       26.05       27.31      1.15 o 
   5   4   0        2.75        2.62      0.59 o 
   6   4   0       27.49       30.15      1.61 o 
   7   4   0       80.66       80.27      3.49 o 
   8   4   0       99.35      108.98      4.06 o 
   9   4   0       40.80       40.70      2.02 o 
  10   4   0        1.34        1.87      0.82 o 
   1   5   0     3016.06     2948.81     56.51 o 
   2   5   0      214.21      207.10      4.22 o 
   3   5   0     3404.51     3218.09     58.09 o 
   4   5   0      345.58      352.78      6.81 o 
   5   5   0      407.39      403.07      7.69 o 
   6   5   0        3.11        4.24      0.57 o 
   7   5   0      115.04      124.65      3.87 o 
   8   5   0      294.95      312.99     10.91 o 
   9   5   0      245.72      248.71      8.93 o 
  10   5   0       27.29       26.87      1.89 o 
   1   6   0        0.14        0.74      0.64 o 
   2   6   0     1692.54     1695.74     32.85 o 
   3   6   0       37.38       36.24      1.19 o 
   4   6   0      789.87      776.76     14.26 o 
   5   6   0       19.68       22.82      1.32 o 
   6   6   0     1432.68     1468.89     77.32 o 
   7   6   0       57.74       62.08      2.70 o 
   8   6   0      341.63      323.23     10.80 o 
   9   6   0        9.78       10.69      1.59 o 
  10   6   0        7.97        5.89      0.71 o 
   1   7   0     2611.42     2720.02     52.46 o 
   2   7   0       46.52       47.83      1.59 o 
   3   7   0      826.71      848.25     16.24 o 
   4   7   0      177.36      171.92      4.06 o 
   5   7   0     1503.60     1429.44     41.35 o 
   6   7   0        5.07        6.29      1.47 o 
   7   7   0     1152.68     1170.40     24.64 o 
   8   7   0        2.53        3.18      1.27 o 
   9   7   0      398.71      435.59     13.82 o 
   0   8   0      731.04      720.03     24.08 o 
   1   8   0       49.70       46.35      1.72 o 
   2   8   0      165.35      161.88      3.99 o 
   3   8   0      407.08      374.75      9.39 o 
   4   8   0      297.40      292.20      8.13 o 
   5   8   0      439.40      446.29     14.71 o 
   6   8   0       69.57       60.87      2.47 o 
   7   8   0       56.66       54.41      2.30 o 
   8   8   0        3.15        2.27      0.69 o 
   9   8   0       12.53       10.07      0.94 o 
   1   9   0      120.71      114.77      3.71 o 
   2   9   0      134.58      112.35      3.15 o 
   4   9   0       32.46       28.37      2.60 o 
   5   9   0       41.01       38.14      2.81 o 
   6   9   0        7.98        8.01      1.36 o 
   7   9   0       17.40       15.65      1.32 o 
   8   9   0       46.26       44.58      1.50 o 
   2  10   0      407.11      410.10     13.60 o 
   3  10   0       11.80        7.15      1.44 o 
   4  10   0       87.18       82.00      4.22 o 
   5  10   0       33.51       32.81      2.57 o 
   6  10   0       96.18       94.78      3.18 o 
   7  10   0        0.13       -0.15      0.40 o 
   8  10   0        0.29        0.81      0.38 o 
   1  11   0       84.65       83.97      4.22 o 
   2  11   0       55.86       51.57      2.34 o 
   3  11   0      116.64      106.51      5.08 o 
   4  11   0        8.45        7.75      1.48 o 
   5  11   0      137.32      134.72      5.75 o 
   6  11   0       13.13       14.21      1.72 o 
   7  11   0       88.59       83.43      2.06 o 
   0  12   0       30.84       18.49      1.28 o 
   1  12   0       12.04       14.37      1.06 o 
   2  12   0      213.10      203.63      4.90 o 
   3  12   0       43.03       49.91      3.30 o 
   4  12   0      411.56      393.11     13.12 o 
   5  12   0       73.94       69.16      3.55 o 
   6  12   0       84.44       92.38      4.05 o 
   1  13   0      674.79      602.20      9.86 o 
   2  13   0      146.16      135.74      3.41 o 
   3  13   0       12.00        8.49      0.77 o 
   4  13   0        0.78        0.51      0.53 o 
   5  13   0        6.95       11.28      1.44 o 
   0  14   0       22.35       24.60      2.72 o 
   1  14   0        2.87        2.15      0.47 o 
   2  14   0        0.02        0.27      0.38 o 
   3  14   0        9.60       13.49      0.94 o 
   4  14   0       54.52       51.38      3.94 o 
   1  15   0      482.57      502.99      7.96 o 
   1   0   1       57.86       49.74      2.21 o 
   2   0   1     1360.25     1270.87     22.77 o 
   3   0   1      242.80      220.37      6.56 o 
   4   0   1        3.89        3.66      0.33 o 
   5   0   1      206.43      199.00      3.95 o 
   6   0   1       10.69       16.78      1.75 o 
   7   0   1      152.70      146.06      3.27 o 
   8   0   1       23.28       27.43      2.71 o 
   9   0   1       27.32       29.96      2.53 o 
  10   0   1       16.46       19.60      2.19 o 
 -10   1   1      500.16      481.84     16.10 o 
  -9   1   1      444.16      453.17     15.91 o 
  -8   1   1      571.89      556.34     19.00 o 
  -7   1   1      889.94      893.99     16.19 o 
  -6   1   1      936.27      944.32     18.94 o 
  -5   1   1     2947.47     3040.98     52.22 o 
  -4   1   1     1803.79     1887.21     31.94 o 
  -3   1   1     6518.22     5864.60    165.54 o 
  -2   1   1     2531.40     2387.67     42.00 o 
   2   1   1     2532.63     2313.76     54.83 o 
   3   1   1     6511.85     4804.41    278.71 o 
   4   1   1     1804.79     1880.36     35.82 o 
   5   1   1     2944.02     3100.32     58.56 o 
   6   1   1      935.82      960.88     16.91 o 
   7   1   1      889.59      890.98     41.49 o 
  10   1   1      499.98      459.24     11.46 o 
 -10   2   1       33.24       39.34      2.49 o 
  -9   2   1      159.61      160.56      6.87 o 
  -8   2   1      132.26      124.05      5.63 o 
  -7   2   1       60.65       61.62      2.88 o 
  -6   2   1      232.11      214.39      4.46 o 
  -5   2   1      649.53      634.97     13.66 o 
  -4   2   1      633.98      647.05     11.26 o 
  -3   2   1     5592.56     5018.25     82.37 o 
  -2   2   1     1142.23     1054.55     15.31 o 
  -1   2   1      329.77      315.78      5.50 o 
   0   2   1      870.42      801.43     15.41 o 
   1   2   1      326.32      310.71      4.96 o 
   2   2   1     1139.79     1065.09     17.43 o 
   3   2   1     5590.32     4821.56    223.16 o 
   4   2   1      634.80      642.10     12.66 o 
   5   2   1      645.85      626.97     14.42 o 
   6   2   1      231.99      217.65      6.00 o 
   7   2   1       60.19       65.96      5.96 o 
   8   2   1      131.58      123.69      5.83 o 
   9   2   1      158.78      163.09      7.12 o 
  10   2   1       33.42       38.63      2.71 o 
 -10   3   1       85.35       94.29      4.12 o 
  -9   3   1       72.88       71.43      2.67 o 
  -8   3   1      110.37      118.13      4.05 o 
  -7   3   1      118.31      117.04      4.44 o 
  -6   3   1       38.80       37.66      1.31 o 
  -5   3   1      877.25      829.24     17.83 o 
  -4   3   1      481.99      510.87     10.86 o 
  -3   3   1      585.95      565.16      8.98 o 
  -2   3   1      435.27      444.97      6.61 o 
  -1   3   1     1495.89     1443.73     24.88 o 
   0   3   1       18.01       19.97      0.61 o 
   1   3   1     1490.19     1469.30     22.61 o 
   2   3   1      434.61      443.03      7.54 o 
   3   3   1      588.16      545.87     14.50 o 
   4   3   1      482.83      489.16     10.91 o 
   5   3   1      879.15      832.58     17.91 o 
   6   3   1       38.62       37.06      1.34 o 
   7   3   1      117.53      113.98      4.61 o 
   8   3   1      109.27      116.44      7.14 o 
   9   3   1       72.30       70.11      2.72 o 
 -10   4   1       75.72       84.98      2.65 o 
  -9   4   1       80.64       94.70      5.75 o 
  -8   4   1      128.64      125.20      3.15 o 
  -7   4   1       59.09       57.01      2.31 o 
  -6   4   1       30.64       34.18      1.52 o 
  -5   4   1      117.58      118.67      3.31 o 
  -4   4   1      493.94      516.82     11.07 o 
  -3   4   1      193.54      206.14      3.66 o 
  -2   4   1       32.72       29.69      0.79 o 
  -1   4   1      798.63      871.61     15.87 o 
   0   4   1     2324.96     2332.69     44.78 o 
   1   4   1      798.03      880.49     15.08 o 
   2   4   1       32.57       29.11      1.33 o 
   3   4   1      192.12      204.21      5.03 o 
   4   4   1      495.32      491.78     11.12 o 
   5   4   1      117.78      120.84      5.17 o 
   6   4   1       29.91       34.49      1.32 o 
   7   4   1       58.70       58.17      2.95 o 
   8   4   1      127.53      117.00      3.87 o 
   9   4   1       79.68       88.05      3.11 o 
  10   4   1       75.49       86.84      3.77 o 
 -10   5   1       79.12       85.95      2.64 o 
  -9   5   1      255.28      288.20      9.92 o 
  -8   5   1      297.75      302.09      7.61 o 
  -7   5   1      970.75      974.90     21.49 o 
  -6   5   1      468.67      456.45      8.69 o 
  -5   5   1      957.11      909.01     20.50 o 
  -4   5   1      933.94      902.20     16.19 o 
  -3   5   1     1491.22     1508.26     23.63 o 
  -2   5   1     2249.82     2158.73     33.73 o 
   0   5   1     2337.48     2343.31     45.04 o 
   2   5   1     2255.54     2155.19     41.48 o 
   3   5   1     1482.59     1471.39     25.99 o 
   4   5   1      935.49      904.76     16.24 o 
   5   5   1      951.90      883.86     22.73 o 
   6   5   1      468.59      454.80     13.96 o 
   7   5   1      976.66      980.32     31.67 o 
   8   5   1      298.15      315.77     10.81 o 
   9   5   1      257.37      284.02      9.94 o 
  10   5   1       79.54       87.16      3.73 o 
 -10   6   1       12.38        7.44      0.75 o 
  -9   6   1      307.55      295.54      7.14 o 
  -8   6   1      345.16      371.16      8.80 o 
  -7   6   1     1088.68     1047.78     22.29 o 
  -6   6   1      290.73      281.11      8.71 o 
  -5   6   1     1831.32     1728.86     38.95 o 
  -4   6   1      176.06      194.66      4.12 o 
  -3   6   1     1758.81     1752.08     27.70 o 
  -2   6   1      517.47      597.71     11.91 o 
   0   6   1     3553.01     3719.56     71.15 o 
   2   6   1      515.73      589.48     11.15 o 
   3   6   1     1757.14     1734.87     32.36 o 
   4   6   1      178.41      192.86      4.15 o 
   5   6   1     1828.24     1677.45     73.67 o 
   6   6   1      289.40      298.25     18.02 o 
   7   6   1     1086.58     1052.16     31.37 o 
   8   6   1      341.79      355.88     12.34 o 
   9   6   1      305.65      293.16     10.04 o 
  10   6   1       11.92        7.62      1.09 o 
  -9   7   1       64.53       68.60      1.95 o 
  -8   7   1      210.61      222.98      7.82 o 
  -7   7   1       67.24       68.28      2.69 o 
  -6   7   1      445.38      452.68     15.18 o 
  -5   7   1      525.88      507.12     11.94 o 
  -4   7   1      726.21      656.31     13.34 o 
  -3   7   1      921.05      880.83     18.04 o 
  -2   7   1      204.74      203.43      4.78 o 
  -1   7   1       63.20       69.23      2.33 o 
   0   7   1       61.37       88.06      2.63 o 
   1   7   1       63.25       66.86      2.29 o 
   2   7   1      205.17      195.61      4.59 o 
   3   7   1      920.47      873.64     16.74 o 
   4   7   1      726.80      676.90     16.98 o 
   5   7   1      525.66      580.71     30.29 o 
   6   7   1      445.84      470.07     15.16 o 
   7   7   1       67.30       68.73      2.68 o 
   8   7   1      210.65      211.92      8.07 o 
   9   7   1       64.45       65.72      3.34 o 
  -9   8   1      103.70      113.58      2.62 o 
  -8   8   1       70.44       74.59      2.13 o 
  -7   8   1        5.94        6.80      1.31 o 
  -6   8   1       54.04       46.90      2.15 o 
  -5   8   1        4.15        4.02      1.26 o 
  -4   8   1      139.57      129.76      3.39 o 
  -3   8   1      227.11      217.01      6.69 o 
  -2   8   1      117.95      106.93      2.50 o 
  -1   8   1       40.35       35.53      1.39 o 
   0   8   1       36.55       29.61      1.55 o 
   1   8   1       40.20       39.39      1.69 o 
   2   8   1      117.83      104.02      3.36 o 
   3   8   1      227.10      219.01      4.95 o 
   4   8   1      140.00      132.15      3.41 o 
   5   8   1        4.24        3.52      1.21 o 
   6   8   1       54.07       49.29      2.48 o 
   7   8   1        5.97        4.80      0.88 o 
   8   8   1       70.38       69.26      2.77 o 
   9   8   1      103.54      116.65      4.59 o 
  -8   9   1       10.76       11.58      0.84 o 
  -7   9   1       49.51       47.59      2.72 o 
  -6   9   1      109.09      100.93      3.33 o 
  -5   9   1       95.20       92.18      4.69 o 
  -4   9   1       74.01       73.46      3.87 o 
  -3   9   1       87.95       80.05      4.24 o 
  -2   9   1        9.13       10.74      1.04 o 
  -1   9   1      258.92      262.73      6.98 o 
   0   9   1        5.22        3.02      1.15 o 
   1   9   1      258.56      252.22      6.94 o 
   2   9   1        9.44       10.65      0.89 o 
   3   9   1       88.08       81.65      4.19 o 
   4   9   1       73.58       65.39      3.72 o 
   5   9   1       95.30      103.94      4.79 o 
   6   9   1      108.97      100.89      3.30 o 
   7   9   1       49.02       44.72      1.97 o 
   8   9   1       11.09       10.74      1.00 o 
  -8  10   1       14.29       15.42      1.42 o 
  -7  10   1       15.68       17.91      1.05 o 
  -6  10   1      127.82      121.54      3.72 o 
  -5  10   1       30.72       36.30      2.65 o 
  -4  10   1      389.21      383.59     12.98 o 
  -3  10   1      373.03      379.61     12.86 o 
  -2  10   1      263.79      258.44      9.21 o 
   2  10   1      258.98      249.75      9.17 o 
   3  10   1      370.83      381.26     12.89 o 
   4  10   1      388.52      379.14     12.96 o 
   5  10   1       30.71       31.11      2.76 o 
   6  10   1      128.85      127.71      3.74 o 
   7  10   1       14.38       16.21      1.77 o 
   8  10   1       15.43       17.41      0.90 o 
  -7  11   1      182.48      184.73      5.78 o 
  -6  11   1      108.03      102.18      4.60 o 
  -5  11   1      433.48      401.25     13.41 o 
  -4  11   1      302.95      297.86     10.61 o 
  -3  11   1       51.61       55.34      2.58 o 
  -2  11   1       54.23       53.17      2.17 o 
  -1  11   1      414.08      469.43     10.54 o 
   0  11   1      137.74      137.88      4.07 o 
   1  11   1      420.07      488.03     10.95 o 
   2  11   1       56.46       60.51      2.26 o 
   3  11   1       51.72       53.28      2.14 o 
   4  11   1      302.79      299.25     10.55 o 
   5  11   1      427.54      400.48     13.33 o 
   6  11   1      107.66      100.67      4.47 o 
   7  11   1      183.69      189.04      4.66 o 
  -6  12   1      109.64      108.61      4.55 o 
  -5  12   1      168.67      174.19      6.69 o 
  -4  12   1      432.71      431.17     13.97 o 
  -3  12   1      555.54      561.18     13.23 o 
  -2  12   1      135.01      102.12      2.59 o 
  -1  12   1      428.58      393.16      6.16 o 
   0  12   1        1.45        2.22      0.57 o 
   1  12   1      429.41      399.14      6.16 o 
   2  12   1      135.59      101.08      3.07 o 
   3  12   1      555.26      564.01     10.93 o 
   4  12   1      430.53      417.22     10.27 o 
   5  12   1      167.32      173.30      6.66 o 
   6  12   1      108.88      110.00      4.53 o 
  -5  13   1        1.49        1.10      0.52 o 
  -4  13   1        1.20        1.41      0.59 o 
  -3  13   1        6.81        8.46      0.87 o 
  -2  13   1       49.29       48.51      1.60 o 
  -1  13   1       10.99       11.58      0.80 o 
   0  13   1       77.17       71.79      2.02 o 
   1  13   1       10.89       11.85      0.79 o 
   2  13   1       49.69       45.91      1.57 o 
   3  13   1        6.88        9.13      0.80 o 
   4  13   1        1.28        0.85      0.66 o 
   5  13   1        1.51        1.45      0.74 o 
  -4  14   1       27.87       31.22      1.40 o 
  -3  14   1       11.25        9.39      0.80 o 
  -2  14   1        8.21        6.92      0.65 o 
  -1  14   1        3.99        4.58      0.68 o 
   0  14   1        8.21        7.10      0.68 o 
   1  14   1        3.74        4.09      0.68 o 
   2  14   1        8.23        9.29      0.73 o 
   3  14   1       11.26       10.21      0.72 o 
   4  14   1       27.86       33.21      1.22 o 
  -1  15   1       32.23       25.59      1.15 o 
   0  15   1        0.00        0.58      0.41 o 
   1  15   1       32.88       26.66      1.14 o 
   2   0   2      257.94      266.11      4.47 o 
   3   0   2      139.99       90.52      1.76 o 
   4   0   2       26.93       32.41      1.18 o 
   5   0   2       39.31       71.80      1.76 o 
   6   0   2      175.44      178.09      3.30 o 
   7   0   2       52.63       51.69      1.90 o 
   8   0   2       58.36       55.59      3.38 o 
   9   0   2        1.14        1.59      0.89 o 
  10   0   2        0.06       -0.13      0.69 o 
 -10   1   2       33.33       28.81      2.13 o 
  -9   1   2      618.00      605.67     20.48 o 
  -8   1   2       70.66       70.60      3.83 o 
  -7   1   2      970.27      892.39     25.11 o 
  -6   1   2      108.91      105.56      2.54 o 
  -5   1   2      810.44      855.83     14.94 o 
  -4   1   2      687.83      702.19     14.09 o 
  -3   1   2     1733.46     1721.56     28.04 o 
  -2   1   2      427.40      380.52      6.33 o 
   0   1   2     1181.15     1168.80     43.80 o 
   2   1   2      421.78      380.88      7.47 o 
   3   1   2     1732.03     1739.12     35.37 o 
   4   1   2      692.21      682.74     22.88 o 
   5   1   2      807.72      840.78     14.94 o 
   6   1   2      109.46      107.31      2.54 o 
   7   1   2      965.58      950.71     49.34 o 
   8   1   2       69.00       68.90      3.93 o 
   9   1   2      613.93      611.17     20.71 o 
  10   1   2       34.05       31.64      2.35 o 
 -10   2   2       18.89       16.52      1.64 o 
  -9   2   2       10.21       11.10      1.17 o 
  -8   2   2       42.94       32.81      1.76 o 
  -7   2   2      197.66      188.56      6.42 o 
  -6   2   2      111.08      109.80      2.61 o 
  -5   2   2      527.53      488.79     10.58 o 
  -4   2   2      827.12      837.58     15.28 o 
  -3   2   2     1009.86      982.41     16.10 o 
  -2   2   2      683.84      666.51      9.76 o 
  -1   2   2     1736.70     1635.20     25.17 o 
   0   2   2       44.14       36.23      0.89 o 
   1   2   2     1739.39     1707.27     60.54 o 
   2   2   2      685.29      668.67      9.76 o 
   3   2   2     1011.53      974.56     20.29 o 
   4   2   2      829.07      823.77     17.40 o 
   5   2   2      527.24      476.00      9.86 o 
   6   2   2      111.71      110.35      2.78 o 
   7   2   2      196.95      201.35     13.25 o 
  10   2   2       18.96       15.58      2.15 o 
 -10   3   2       33.42       35.15      2.26 o 
  -9   3   2       99.78      107.79      2.78 o 
  -8   3   2       83.68       91.36      2.55 o 
  -7   3   2      121.67      126.41      7.61 o 
  -6   3   2       13.12       11.58      0.79 o 
  -5   3   2       99.99       90.69      2.61 o 
  -4   3   2      315.65      318.48      6.95 o 
  -3   3   2       69.65       69.04      1.51 o 
  -2   3   2      389.12      358.36      5.19 o 
  -1   3   2      827.72      840.91     15.30 o 
   0   3   2     2030.45     2033.53     31.47 o 
   1   3   2      827.26      854.38     17.48 o 
   2   3   2      388.53      355.89      5.38 o 
   3   3   2       68.75       68.31      2.00 o 
   4   3   2      316.94      305.05     11.50 o 
   5   3   2       99.66       90.94      2.72 o 
   6   3   2       12.84       12.29      1.03 o 
   7   3   2      121.16      122.64      9.56 o 
   8   3   2       83.13       83.15      4.40 o 
   9   3   2      100.25       99.66      5.16 o 
 -10   4   2        4.75        4.17      0.70 o 
  -9   4   2       31.20       36.32      1.89 o 
  -8   4   2        7.04        5.64      0.76 o 
  -7   4   2       55.58       52.31      2.00 o 
  -6   4   2       15.50       16.08      0.95 o 
  -5   4   2        7.06        8.05      0.61 o 
  -4   4   2      906.64      864.54     18.14 o 
  -3   4   2        4.68        5.71      0.40 o 
  -2   4   2      385.67      378.21      6.22 o 
  -1   4   2      520.70      476.76      9.01 o 
   0   4   2     1482.41     1442.11     32.77 o 
   1   4   2      521.18      497.21     11.88 o 
   2   4   2      384.50      375.02      6.56 o 
   3   4   2        4.81        6.01      0.47 o 
   4   4   2      906.50      863.65     24.10 o 
   5   4   2        6.88        7.47      0.77 o 
   6   4   2       15.67       15.61      1.02 o 
   7   4   2       56.02       54.57      2.93 o 
   8   4   2        6.93        7.31      1.04 o 
   9   4   2       31.63       35.73      2.53 o 
  10   4   2        4.67        5.11      1.05 o 
 -10   5   2       10.88       14.26      1.60 o 
  -9   5   2       74.25       70.62      2.12 o 
  -8   5   2       60.44       66.76      2.70 o 
  -7   5   2       89.63       84.89      5.34 o 
  -6   5   2      147.70      142.61      3.29 o 
  -5   5   2      629.79      613.20     11.10 o 
  -4   5   2      466.94      445.28      8.28 o 
  -3   5   2      316.60      315.18      5.41 o 
  -2   5   2      264.86      249.92      4.37 o 
  -1   5   2      330.14      350.74      7.32 o 
   0   5   2      405.64      392.23      7.96 o 
   1   5   2      331.48      362.47      7.27 o 
   2   5   2      269.56      256.79      6.27 o 
   3   5   2      315.76      303.59      6.63 o 
   4   5   2      464.72      443.65     10.02 o 
   5   5   2      627.58      607.39     11.53 o 
   6   5   2      147.04      148.89      5.45 o 
   7   5   2       89.66       86.96      4.50 o 
   8   5   2       62.29       70.92      3.84 o 
   9   5   2       75.46       78.79      3.79 o 
  10   5   2       10.22       13.89      1.48 o 
  -9   6   2        3.64        5.78      0.70 o 
  -8   6   2       95.70       99.79      3.40 o 
  -7   6   2       14.15       14.79      2.64 o 
  -6   6   2       36.16       38.40      2.29 o 
  -5   6   2        6.38        9.19      1.34 o 
  -4   6   2      667.23      637.90     11.68 o 
  -3   6   2      237.29      209.29      3.86 o 
  -2   6   2     1580.61     1584.64     26.38 o 
  -1   6   2       76.04       81.69      2.15 o 
   0   6   2      876.36      928.41     18.26 o 
   1   6   2       78.37       82.93      2.10 o 
   2   6   2     1583.12     1597.68     35.89 o 
   3   6   2      238.88      205.51      4.28 o 
   4   6   2      667.48      628.72     11.77 o 
   5   6   2        6.83        8.23      0.89 o 
   6   6   2       35.45       39.93      4.97 o 
   7   6   2       13.68       14.03      1.97 o 
   8   6   2       96.04      105.60      4.85 o 
   9   6   2        3.69        6.71      1.32 o 
  -9   7   2       44.62       47.98      1.83 o 
  -8   7   2       59.81       62.10      1.97 o 
  -7   7   2       23.39       26.03      4.13 o 
  -6   7   2       50.54       50.06      3.22 o 
  -5   7   2       40.11       36.58      2.68 o 
  -4   7   2       35.43       31.69      1.31 o 
  -3   7   2       93.91      101.39      2.40 o 
  -2   7   2      286.65      240.19      4.58 o 
  -1   7   2       18.62       18.37      0.88 o 
   0   7   2      168.40      151.99      3.60 o 
   1   7   2       18.25       17.27      1.00 o 
   2   7   2      289.30      232.07      6.19 o 
   3   7   2       94.18      104.41      4.31 o 
   4   7   2       36.84       33.89      1.30 o 
   5   7   2       40.58       41.12      4.99 o 
   6   7   2       49.47       47.02      3.08 o 
   7   7   2       23.56       26.28      2.55 o 
   8   7   2       58.59       53.20      3.24 o 
   9   7   2       45.14       53.59      2.81 o 
  -9   8   2       34.53       35.57      1.26 o 
  -8   8   2       12.41       12.80      0.96 o 
  -7   8   2      155.02      151.71      3.58 o 
  -6   8   2       56.09       55.13      3.37 o 
  -5   8   2       80.22       83.74      4.25 o 
  -4   8   2      282.08      259.06      7.03 o 
  -3   8   2       30.51       27.84      1.12 o 
  -2   8   2       21.93       23.74      0.97 o 
  -1   8   2       56.97       64.39      2.01 o 
   0   8   2      489.17      449.31      9.40 o 
   1   8   2       56.99       63.75      2.35 o 
   2   8   2       21.70       22.26      1.29 o 
   3   8   2       30.76       30.43      1.61 o 
   4   8   2      280.63      254.43      9.86 o 
   5   8   2       81.01       82.89      4.22 o 
   6   8   2       57.15       56.12      2.35 o 
   7   8   2      155.29      155.81      4.41 o 
   8   8   2       12.59       12.84      1.64 o 
   9   8   2       34.61       37.60      2.20 o 
  -8   9   2       55.81       58.29      1.82 o 
  -7   9   2       12.95       11.66      0.95 o 
  -6   9   2        1.49        3.78      1.34 o 
  -5   9   2      527.83      530.38     21.81 o 
  -4   9   2       76.82       73.48      3.99 o 
  -2   9   2      109.42      107.47      2.63 o 
  -1   9   2      125.64      133.92      4.73 o 
   0   9   2       20.26       17.69      1.36 o 
   1   9   2      125.49      134.18      8.00 o 
   2   9   2      109.25      108.93      2.97 o 
   4   9   2       76.97       80.24      4.08 o 
   5   9   2      527.02      504.55     11.69 o 
   6   9   2        1.45        2.58      0.73 o 
   7   9   2       12.52       11.21      1.10 o 
   8   9   2       55.65       55.14      2.94 o 
  -8  10   2       10.53       10.61      0.86 o 
  -7  10   2      196.28      198.81      4.12 o 
  -6  10   2       79.01       84.37      2.91 o 
  -5  10   2      221.44      214.09      8.09 o 
  -4  10   2      155.18      157.01      6.40 o 
  -2  10   2       29.37       29.49      1.83 o 
  -1  10   2      110.23       98.66      4.66 o 
   1  10   2      112.09      101.48      4.71 o 
   2  10   2       28.93       26.83      1.62 o 
   3  10   2      281.38      277.94      6.92 o 
   4  10   2      153.84      148.86      4.77 o 
   5  10   2      220.55      204.79      7.94 o 
   6  10   2       78.22       80.23      2.79 o 
   7  10   2      193.84      197.61      6.55 o 
   8  10   2       10.64        9.83      0.84 o 
  -7  11   2       15.00       13.16      1.01 o 
  -6  11   2       30.55       28.19      1.51 o 
  -5  11   2      409.06      386.70     12.62 o 
  -4  11   2       37.87       43.22      2.97 o 
  -3  11   2      556.57      547.56     17.97 o 
  -2  11   2      235.36      243.01      4.71 o 
  -1  11   2       52.43       50.50      2.00 o 
   0  11   2       26.37       29.57      1.46 o 
   1  11   2       52.42       48.13      1.71 o 
   2  11   2      233.25      244.96      4.73 o 
   3  11   2      558.88      564.80      9.31 o 
   4  11   2       36.98       47.51      2.38 o 
   5  11   2      412.82      355.45     12.37 o 
   6  11   2       31.47       31.65      2.20 o 
   7  11   2       15.79       14.93      1.93 o 
  -6  12   2       86.27       82.96      2.61 o 
  -5  12   2       29.27       30.03      2.26 o 
  -4  12   2       40.61       44.19      2.83 o 
  -3  12   2      118.01      114.37      3.64 o 
  -2  12   2       47.68       47.90      2.31 o 
  -1  12   2      118.41      108.98      2.69 o 
   0  12   2       57.26       38.42      1.78 o 
   1  12   2      118.84      111.09      2.69 o 
   2  12   2       48.67       46.76      1.61 o 
   3  12   2      118.50      117.55      3.27 o 
   4  12   2       41.37       40.32      3.16 o 
   5  12   2       29.48       25.01      2.26 o 
   6  12   2       86.93       81.15      3.63 o 
  -5  13   2        1.68        1.09      0.51 o 
  -4  13   2       33.06       30.89      1.55 o 
  -3  13   2       41.19       48.93      2.40 o 
  -2  13   2      297.90      300.40      5.38 o 
  -1  13   2       61.62       65.42      2.26 o 
   0  13   2      137.11      123.80      2.84 o 
   1  13   2       61.53       65.12      1.92 o 
   2  13   2      297.77      294.82      4.75 o 
   3  13   2       41.28       45.98      1.78 o 
   4  13   2       33.24       31.80      4.48 o 
   5  13   2        1.67        1.05      0.67 o 
  -3  14   2       28.00       30.98      1.22 o 
  -2  14   2       67.04       73.55      2.17 o 
  -1  14   2      116.71      118.53      3.08 o 
   0  14   2      122.84      138.96      2.91 o 
   1  14   2      116.38      120.20      2.60 o 
   2  14   2       67.33       68.92      2.14 o 
   3  14   2       27.84       30.26      1.09 o 
   0  15   2       39.24       27.49      1.15 o 
   1   0   3      190.40      213.13      5.28 o 
   2   0   3     2032.62     1874.61     33.97 o 
   3   0   3       47.38       51.67      1.37 o 
   4   0   3       81.20       82.45      2.78 o 
   5   0   3       61.22       67.96      2.04 o 
   6   0   3      540.92      546.31      8.80 o 
   7   0   3        0.74        0.34      0.52 o 
   8   0   3      117.53      122.71      3.82 o 
   9   0   3       31.64       28.94      2.28 o 
  10   0   3       14.79       15.41      1.67 o 
 -10   1   3        4.32        5.57      1.02 o 
  -9   1   3       35.27       32.27      1.73 o 
  -8   1   3        7.75        9.25      0.90 o 
  -7   1   3      271.17      268.61      8.46 o 
  -6   1   3        6.52        6.91      0.55 o 
  -5   1   3      463.86      476.76      8.65 o 
  -4   1   3      207.88      205.76      4.11 o 
  -3   1   3     1744.13     1636.32     26.71 o 
  -2   1   3     1195.54     1129.34     17.88 o 
  -1   1   3     1979.11     1937.58     32.44 o 
   1   1   3     1980.96     1937.92     52.70 o 
   2   1   3     1197.75     1167.00     17.91 o 
   3   1   3     1745.12     1640.00     33.68 o 
   4   1   3      210.35      199.73      4.08 o 
   5   1   3      462.01      479.99      9.90 o 
   6   1   3        6.97        7.79      0.56 o 
   7   1   3      268.03      277.23      8.70 o 
   8   1   3        8.12        7.89      1.03 o 
   9   1   3       34.62       39.35      2.70 o 
  10   1   3        4.28        8.05      1.29 o 
 -10   2   3       12.89       16.47      1.05 o 
  -9   2   3       11.33       12.52      0.98 o 
  -8   2   3      258.43      259.59      5.41 o 
  -7   2   3       33.66       31.22      1.56 o 
  -6   2   3      688.50      693.41     12.51 o 
  -5   2   3       26.74       26.70      0.99 o 
  -4   2   3       94.65      100.21      2.32 o 
  -3   2   3      654.81      702.71     11.68 o 
  -2   2   3      406.47      378.93      5.45 o 
  -1   2   3      688.15      664.25      9.43 o 
   1   2   3      689.10      675.25     18.25 o 
   2   2   3      402.29      377.53      6.10 o 
   3   2   3      653.87      705.45     14.74 o 
   4   2   3       97.12      103.73      5.20 o 
   5   2   3       26.39       25.53      0.94 o 
   6   2   3      690.12      695.13     13.32 o 
   7   2   3       34.12       35.42      3.84 o 
   8   2   3      258.77      249.33      9.80 o 
   9   2   3       10.90       13.78      1.84 o 
  10   2   3       12.70       16.66      1.82 o 
 -10   3   3       28.25       33.24      2.19 o 
  -9   3   3       37.35       34.88      1.62 o 
  -8   3   3      419.79      418.29      8.10 o 
  -7   3   3      112.06      100.50      2.98 o 
  -6   3   3      127.95      121.42      2.83 o 
  -5   3   3      256.90      268.95      6.28 o 
  -4   3   3      379.30      396.65      7.75 o 
  -3   3   3     1000.54     1045.17     15.23 o 
  -2   3   3      758.84      781.61     10.89 o 
  -1   3   3     1317.47     1282.43     18.05 o 
   0   3   3       77.97       76.28      1.32 o 
   1   3   3     1312.29     1305.60     33.11 o 
   2   3   3      762.58      764.30     17.67 o 
   3   3   3      996.93     1028.44     21.59 o 
   4   3   3      380.16      403.35     10.47 o 
   5   3   3      257.81      268.51      6.45 o 
   6   3   3      129.18      122.99      3.40 o 
   7   3   3      112.08       99.14      8.18 o 
 -10   4   3       23.60       21.97      1.37 o 
  -9   4   3       21.90       18.19      1.14 o 
  -8   4   3      208.20      203.45      4.47 o 
  -7   4   3      133.73      123.13      3.69 o 
  -6   4   3        8.86        8.22      0.67 o 
  -5   4   3        3.27        3.55      0.41 o 
  -4   4   3      401.00      394.21      7.74 o 
  -3   4   3      394.23      381.32      6.41 o 
  -2   4   3      323.12      287.19      4.82 o 
  -1   4   3      637.10      683.76     11.86 o 
   0   4   3       30.97       22.05      0.68 o 
   1   4   3      639.36      691.04     14.40 o 
   2   4   3      322.50      282.40      6.07 o 
   3   4   3      393.49      388.14      9.25 o 
   4   4   3      400.50      389.24      9.62 o 
   5   4   3        3.08        3.55      0.59 o 
   6   4   3        9.07        7.24      1.19 o 
   8   4   3      209.53      216.98      7.97 o 
   9   4   3       22.20       22.00      2.10 o 
 -10   5   3       61.86       73.26      3.73 o 
  -9   5   3       35.41       32.77      2.21 o 
  -8   5   3       44.78       50.22      2.38 o 
  -7   5   3       59.02       51.22      3.24 o 
  -6   5   3      120.90      115.29      8.47 o 
  -5   5   3      754.69      708.59     15.46 o 
  -4   5   3      637.06      572.74      9.38 o 
  -3   5   3     2024.03     2037.49     31.82 o 
  -2   5   3     1669.18     1606.01     25.31 o 
  -1   5   3      551.66      569.93     11.35 o 
   0   5   3     2943.09     3090.08     55.34 o 
   1   5   3      554.99      582.72     22.74 o 
   2   5   3     1664.44     1618.67     36.23 o 
   3   5   3     2017.94     1990.47     37.16 o 
   4   5   3      643.07      543.98     21.79 o 
   5   5   3      749.53      710.54     15.70 o 
   6   5   3      121.48      113.78      9.75 o 
   8   5   3       43.06       45.98      3.06 o 
   9   5   3       37.07       36.16      2.45 o 
  10   5   3       63.20       81.32      3.35 o 
  -9   6   3        9.31       10.94      2.95 o 
  -8   6   3      123.91      152.89      3.60 o 
  -7   6   3        5.58        5.42      1.00 o 
  -6   6   3       50.88       51.26      2.70 o 
  -5   6   3      314.42      288.42      9.24 o 
  -4   6   3       70.69       74.29      1.85 o 
  -3   6   3      447.13      439.48      7.84 o 
  -2   6   3       64.12       60.80      1.75 o 
  -1   6   3       18.55       18.55      1.06 o 
   0   6   3       72.04       54.23      1.95 o 
   1   6   3       18.52       23.54      1.90 o 
   2   6   3       61.86       56.61      2.01 o 
   3   6   3      448.30      434.35      8.71 o 
   4   6   3       73.15       76.58      2.54 o 
   5   6   3      314.55      290.76      9.40 o 
   6   6   3       52.54       50.11      6.03 o 
   7   6   3        5.60        7.25      1.52 o 
   8   6   3      122.48      151.28      6.29 o 
   9   6   3        9.39        7.69      1.35 o 
  -9   7   3       38.64       43.66      1.46 o 
  -8   7   3       60.52       57.91      1.88 o 
  -7   7   3       80.06       80.02      2.40 o 
  -6   7   3      172.90      173.10      7.07 o 
  -5   7   3       17.93       21.37      2.31 o 
  -4   7   3      576.62      553.18     18.68 o 
  -3   7   3      168.13      160.39      3.96 o 
  -2   7   3      510.39      464.20      8.28 o 
  -1   7   3       32.26       32.17      1.24 o 
   0   7   3      296.29      292.05      6.30 o 
   1   7   3       31.70       34.41      3.10 o 
   2   7   3      510.09      463.65     11.26 o 
   3   7   3      168.36      156.96      4.47 o 
   4   7   3      576.43      525.70     12.15 o 
   5   7   3       18.12       16.66      3.93 o 
   7   7   3       79.59       90.21      4.34 o 
   8   7   3       60.22       52.16      3.16 o 
   9   7   3       38.36       39.13      2.40 o 
  -9   8   3       20.45       21.36      0.97 o 
  -8   8   3       50.52       47.19      1.62 o 
  -7   8   3      218.62      225.49      4.77 o 
  -6   8   3       63.36       56.46      1.94 o 
  -5   8   3      278.92      284.67     10.41 o 
  -3   8   3       30.24       31.31      1.79 o 
  -2   8   3      123.79      116.47      3.91 o 
  -1   8   3       13.92       13.55      1.19 o 
   0   8   3      555.65      551.69     14.34 o 
   2   8   3      122.89      107.86      3.64 o 
   3   8   3       30.06       27.96      1.59 o 
   5   8   3      278.94      294.85      7.14 o 
   6   8   3       63.73       56.27      3.33 o 
   7   8   3      218.46      222.03      8.26 o 
   8   8   3       50.53       46.05      2.78 o 
   9   8   3       20.41       23.81      1.70 o 
  -8   9   3       93.31       87.45      2.96 o 
  -7   9   3      224.97      218.37      4.54 o 
  -6   9   3       84.19       85.42      2.98 o 
  -5   9   3       38.25       39.15      3.11 o 
  -4   9   3      109.28      114.04      5.34 o 
  -2   9   3       17.36       12.42      1.66 o 
  -1   9   3      394.52      362.13     10.02 o 
   0   9   3        1.21        1.95      0.79 o 
   1   9   3      396.47      359.81     13.33 o 
   2   9   3       16.85       14.33      1.32 o 
   3   9   3      174.04      182.40      7.20 o 
   4   9   3      108.24      123.13      3.67 o 
   5   9   3       38.06       34.59      1.86 o 
   6   9   3       83.49       83.90      2.94 o 
   7   9   3      223.89      213.91      7.85 o 
   8   9   3       92.77       89.54      3.88 o 
  -7  10   3       39.98       40.59      1.77 o 
  -6  10   3      201.57      199.70      5.25 o 
  -5  10   3       50.17       48.80      5.08 o 
  -4  10   3        3.26        3.21      1.23 o 
  -3  10   3       59.21       58.28      3.42 o 
  -2  10   3      142.78      158.08      6.19 o 
  -1  10   3      549.97      575.34     12.79 o 
   0  10   3     1255.01     1356.12     28.38 o 
   1  10   3      550.29      564.27     12.78 o 
   2  10   3      141.50      144.83      4.70 o 
   3  10   3       58.62       56.65      3.47 o 
   4  10   3        2.53        2.70      0.74 o 
   5  10   3       50.13       52.91      2.23 o 
   6  10   3      203.50      199.34      9.84 o 
   7  10   3       40.25       41.97      2.45 o 
  -7  11   3       78.12       78.49      2.41 o 
  -6  11   3      140.24      146.73      4.00 o 
  -5  11   3      424.59      405.12     13.56 o 
  -4  11   3      669.80      667.76     21.22 o 
  -3  11   3      746.66      726.85     23.39 o 
  -2  11   3      704.44      722.83     16.13 o 
  -1  11   3      131.10      138.63      3.15 o 
   0  11   3      463.94      516.84      8.72 o 
   1  11   3      133.06      139.28      3.95 o 
   2  11   3      702.58      693.21     11.38 o 
   3  11   3      746.61      765.18     12.15 o 
   4  11   3      674.91      681.85     12.50 o 
   5  11   3      422.17      411.29     13.50 o 
   6  11   3      141.85      144.13      3.96 o 
   7  11   3       78.37       76.31      3.29 o 
  -6  12   3       53.31       49.70      2.57 o 
  -5  12   3      236.60      244.85      6.04 o 
  -4  12   3       40.09       43.91      1.96 o 
  -3  12   3       43.76       41.78      1.96 o 
  -2  12   3       27.07       29.90      2.34 o 
  -1  12   3       62.56       57.69      1.81 o 
   0  12   3       11.34       12.15      0.94 o 
   1  12   3       62.52       54.93      1.78 o 
   2  12   3       27.96       28.02      1.37 o 
   3  12   3       44.69       44.66      1.51 o 
   4  12   3       40.23       45.42      1.75 o 
   5  12   3      238.09      243.52      8.53 o 
   6  12   3       53.78       51.03      2.58 o 
  -5  13   3       26.99       23.39      1.21 o 
  -4  13   3       23.59       27.69      1.42 o 
  -3  13   3      123.92      133.21      3.78 o 
  -2  13   3       28.93       33.74      1.62 o 
  -1  13   3       53.67       57.72      2.59 o 
   0  13   3       13.81       16.23      1.05 o 
   1  13   3       52.93       51.92      1.65 o 
   2  13   3       29.21       34.25      2.19 o 
   3  13   3      123.11      129.65      2.77 o 
   4  13   3       23.79       28.39      1.61 o 
   5  13   3       26.94       22.31      1.64 o 
  -3  14   3        6.44        4.93      0.93 o 
  -2  14   3      128.86      111.13      3.37 o 
  -1  14   3       92.32       87.85      2.49 o 
   0  14   3      173.19      163.60      3.84 o 
   1  14   3       92.21       91.99      2.13 o 
   2  14   3      129.59      111.49      2.39 o 
   3  14   3        6.52        4.89      0.63 o 
   0   0   4        0.93        0.64      0.22 o 
   1   0   4     1937.57     2036.59     39.88 o 
   3   0   4      970.54      954.72     15.67 o 
   4   0   4     5826.98     5460.18     97.25 o 
   5   0   4       11.38        7.85      0.58 o 
   6   0   4       11.14       13.06      1.43 o 
   7   0   4      220.05      199.88      5.88 o 
   8   0   4       52.45       41.24      1.94 o 
   9   0   4       71.87       66.61      2.50 o 
  10   0   4        9.54       15.55      1.51 o 
 -10   1   4      122.84      122.20      3.36 o 
  -9   1   4      173.57      163.04      3.71 o 
  -8   1   4       61.29       56.39      1.90 o 
  -7   1   4      393.46      379.27      9.17 o 
  -6   1   4       23.31       27.20      1.31 o 
  -5   1   4       24.33       30.87      1.61 o 
  -4   1   4      548.04      595.49     11.16 o 
  -3   1   4      725.09      774.05     12.68 o 
  -2   1   4      127.01      142.53      2.54 o 
  -1   1   4     2981.31     3028.41     50.50 o 
   0   1   4     1004.04      953.01     17.53 o 
   1   1   4     2988.07     3003.16     70.66 o 
   2   1   4      127.61      142.92      4.11 o 
   3   1   4      729.54      757.18     13.99 o 
   4   1   4      550.06      604.28     11.16 o 
   5   1   4       24.42       28.88      1.01 o 
   6   1   4       23.60       26.54      1.27 o 
   7   1   4      394.30      375.39      8.18 o 
   8   1   4       62.33       54.74      2.28 o 
   9   1   4      174.43      162.56      4.66 o 
  10   1   4      124.18      114.13      4.91 o 
 -10   2   4       12.55       13.47      1.11 o 
  -9   2   4      119.65      127.96      8.47 o 
  -8   2   4       65.65       59.75      1.95 o 
  -7   2   4       64.34       66.83      2.27 o 
  -6   2   4       45.57       45.96      2.96 o 
  -5   2   4      417.97      446.96      8.55 o 
  -4   2   4      678.52      702.45     12.93 o 
  -3   2   4     1739.53     1709.41     28.08 o 
  -2   2   4      154.27      166.19      3.01 o 
  -1   2   4      658.61      692.66     11.79 o 
   0   2   4      751.86      844.17     15.83 o 
   1   2   4      656.64      680.95     14.08 o 
   2   2   4      154.31      166.11      2.89 o 
   3   2   4     1739.55     1733.47     35.44 o 
   4   2   4      678.25      692.65     12.92 o 
   5   2   4      419.15      439.29      9.15 o 
   6   2   4       45.85       43.08      1.32 o 
   7   2   4       64.98       67.17      2.36 o 
   8   2   4       65.75       60.22      2.42 o 
   9   2   4      120.49      119.89      3.75 o 
 -10   3   4      150.08      167.33      4.36 o 
  -9   3   4      137.01      140.94      4.81 o 
  -8   3   4       18.55       18.83      1.21 o 
  -7   3   4      675.63      656.80     21.76 o 
  -6   3   4       16.05       22.07      1.34 o 
  -5   3   4      239.62      223.30      6.45 o 
  -4   3   4      784.97      860.75     16.89 o 
  -3   3   4       88.03       85.85      2.05 o 
  -2   3   4      636.16      736.86     13.42 o 
  -1   3   4     1038.64     1048.82     18.88 o 
   0   3   4       36.02       49.63      0.99 o 
   1   3   4     1042.43     1066.02     23.34 o 
   2   3   4      636.72      738.71     14.44 o 
   3   3   4       89.37       86.28      2.33 o 
   4   3   4      785.08      857.03     18.20 o 
   5   3   4      238.49      216.53      7.96 o 
   6   3   4       16.03       19.16      1.78 o 
   7   3   4      675.09      628.22     20.01 o 
   8   3   4       18.32       21.43      1.57 o 
   9   3   4      136.88      132.88      5.95 o 
 -10   4   4       28.17       29.75      1.44 o 
  -9   4   4       10.41       11.76      0.93 o 
  -8   4   4        1.20        1.36      0.57 o 
  -7   4   4       43.30       41.61      1.74 o 
  -6   4   4        7.74       12.70      2.82 o 
  -5   4   4      175.29      171.60      4.98 o 
  -4   4   4        7.10        5.51      1.00 o 
  -3   4   4      162.27      157.92      5.41 o 
  -2   4   4      207.35      194.33      4.49 o 
  -1   4   4      540.84      486.65     10.37 o 
   0   4   4        6.49        8.41      0.72 o 
   1   4   4      542.68      516.29     19.74 o 
   2   4   4      206.82      199.77      4.64 o 
   3   4   4      160.83      152.19      4.19 o 
   4   4   4        7.00        5.61      2.01 o 
   5   4   4      175.25      156.34      6.51 o 
   6   4   4        7.92        8.68      1.00 o 
   7   4   4       43.07       37.04      2.49 o 
   8   4   4        1.09        1.49      1.13 o 
   9   4   4        9.76        6.99      1.33 o 
  -9   5   4       36.02       37.04      1.44 o 
  -8   5   4       45.79       41.98      1.63 o 
  -7   5   4      323.09      312.40      6.24 o 
  -6   5   4        5.39        5.87      1.12 o 
  -5   5   4      392.10      369.37     21.25 o 
  -4   5   4        7.56        6.16      0.88 o 
  -3   5   4      435.54      397.23      9.61 o 
  -2   5   4      132.58      126.49      3.46 o 
  -1   5   4     1145.54     1260.46     45.38 o 
   0   5   4       43.22       52.01      3.78 o 
   1   5   4     1141.88     1252.81     27.49 o 
   2   5   4      132.92      126.19      3.61 o 
   3   5   4      435.51      404.45      9.83 o 
   4   5   4        7.31        7.44      1.03 o 
   5   5   4      393.67      370.92      9.47 o 
   6   5   4        5.52        8.33      3.29 o 
   7   5   4      321.89      308.63      7.60 o 
   8   5   4       46.19       41.78      2.85 o 
   9   5   4       35.36       40.15      2.54 o 
  -9   6   4       19.77       21.09      1.15 o 
  -8   6   4       13.23       12.48      1.00 o 
  -7   6   4      366.91      362.81      7.11 o 
  -6   6   4      102.48      102.77      4.83 o 
  -5   6   4      188.65      183.03     11.33 o 
  -4   6   4       76.80       81.83      2.88 o 
  -3   6   4       19.35       17.35      1.26 o 
  -2   6   4      243.42      233.78      6.72 o 
  -1   6   4      728.88      684.99     17.48 o 
   0   6   4       16.50       14.46      0.97 o 
   1   6   4      726.69      699.79     17.32 o 
   2   6   4      242.40      241.12     15.84 o 
   3   6   4       17.76       14.72      1.39 o 
   4   6   4       76.09       84.67      6.05 o 
   5   6   4      189.58      162.96      4.69 o 
   6   6   4      103.22       97.51      4.40 o 
   7   6   4      369.41      370.08     12.07 o 
   8   6   4       13.44       12.86      1.80 o 
   9   6   4       20.54       21.30      1.94 o 
  -9   7   4       35.12       44.09      1.43 o 
  -8   7   4      112.00      114.11      2.86 o 
  -7   7   4        3.91        6.47      0.80 o 
  -6   7   4       38.84       44.36      1.68 o 
  -4   7   4      517.61      502.97     16.68 o 
  -3   7   4      157.45      156.67      4.91 o 
  -2   7   4      537.14      492.87     12.97 o 
  -1   7   4       51.34       50.25      2.10 o 
   0   7   4       31.59       31.54      1.51 o 
   1   7   4       49.74       48.53      1.91 o 
   2   7   4      538.19      483.19     21.94 o 
   3   7   4      155.43      144.18      7.91 o 
   4   7   4      518.14      465.40     17.31 o 
   5   7   4       51.67       51.70      4.15 o 
   6   7   4       38.38       43.07      6.82 o 
   7   7   4        4.05        4.70      1.27 o 
   8   7   4      110.67      112.92      4.96 o 
   9   7   4       34.72       39.84      2.39 o 
  -8   8   4      125.13      146.57      3.29 o 
  -7   8   4      330.67      318.92      6.22 o 
  -6   8   4      113.97      117.57      3.01 o 
  -5   8   4       73.01       80.73      4.24 o 
  -4   8   4      395.36      409.20     13.85 o 
  -3   8   4      236.68      207.36      8.36 o 
  -2   8   4      219.35      190.14      9.00 o 
  -1   8   4      197.78      170.06      5.91 o 
   0   8   4        2.04        1.98      1.32 o 
   1   8   4      196.90      173.40      7.14 o 
   2   8   4      219.09      196.93      5.60 o 
   3   8   4      237.77      207.23      5.97 o 
   4   8   4      394.38      418.90      9.65 o 
   5   8   4       72.22       77.59      3.75 o 
   6   8   4      113.39      120.60      3.65 o 
   7   8   4      327.71      301.72     10.74 o 
   8   8   4      124.43      142.49      5.69 o 
  -8   9   4      586.59      617.16     10.82 o 
  -7   9   4       23.22       22.41      1.28 o 
  -6   9   4      716.99      731.22     15.80 o 
  -5   9   4       37.98       40.30      1.99 o 
  -4   9   4     2560.94     2613.83     78.96 o 
  -3   9   4       69.57       77.44      4.13 o 
  -1   9   4      183.44      164.61      7.12 o 
   0   9   4     1263.39     1189.45     39.28 o 
   1   9   4      184.52      167.35      7.21 o 
   3   9   4       70.21       86.00      2.96 o 
   4   9   4     2563.91     2800.22     55.77 o 
   5   9   4       37.66       37.14      1.52 o 
   6   9   4      719.45      718.74     15.66 o 
   7   9   4       23.42       17.37      1.85 o 
   8   9   4      587.87      629.77     18.76 o 
  -7  10   4        1.65        1.50      0.57 o 
  -6  10   4      178.10      188.09      4.94 o 
  -5  10   4       15.52       13.25      1.88 o 
  -4  10   4     1031.14     1078.19     32.82 o 
  -3  10   4       14.27       16.20      2.04 o 
  -2  10   4     1875.82     1964.17     57.00 o 
  -1  10   4       11.58       11.68      1.20 o 
   0  10   4     1745.74     1873.15     38.66 o 
   1  10   4       11.55       11.68      1.21 o 
   2  10   4     1876.51     1955.78     40.38 o 
   3  10   4       13.96       15.33      1.17 o 
   4  10   4     1029.56     1093.23     23.42 o 
   5  10   4       15.68       12.91      0.96 o 
   6  10   4      176.76      178.93      6.85 o 
   7  10   4        1.53        1.51      0.79 o 
  -6  11   4      137.72      138.15      3.10 o 
  -5  11   4       26.77       26.97      1.76 o 
  -4  11   4      394.12      412.80      9.58 o 
  -3  11   4       32.06       35.50      1.86 o 
  -2  11   4      462.96      511.28     12.13 o 
  -1  11   4       27.12       31.08      1.44 o 
   0  11   4      259.70      274.79      5.25 o 
   1  11   4       27.72       29.37      1.45 o 
   2  11   4      460.14      514.06      8.63 o 
   3  11   4       33.00       35.82      1.59 o 
   4  11   4      391.88      408.18      6.99 o 
   5  11   4       27.34       24.72      1.67 o 
   6  11   4      138.63      142.01      3.78 o 
  -6  12   4       84.29       79.92      2.42 o 
  -5  12   4       39.61       41.78      1.73 o 
  -4  12   4      256.85      256.59      6.31 o 
  -3  12   4       31.50       29.55      2.17 o 
  -2  12   4       40.11       42.16      2.08 o 
  -1  12   4       31.03       34.29      1.72 o 
   0  12   4       21.97       22.26      1.31 o 
   1  12   4       30.23       33.90      1.39 o 
   2  12   4       40.37       43.52      1.55 o 
   3  12   4       30.55       29.67      1.25 o 
   4  12   4      257.74      255.61      4.63 o 
   5  12   4       39.05       37.47      1.82 o 
   6  12   4       84.34       84.03      3.43 o 
  -4  13   4       99.09       95.67      2.84 o 
  -3  13   4       52.26       56.43      2.96 o 
  -2  13   4       17.91       19.44      2.27 o 
  -1  13   4      110.11       98.20      2.78 o 
   0  13   4       15.81       20.59      1.50 o 
   1  13   4      111.02       98.03      2.36 o 
   2  13   4       18.03       17.37      0.98 o 
   3  13   4       52.35       57.18      1.58 o 
   4  13   4       99.47       94.58      2.07 o 
  -3  14   4       53.98       53.66      2.58 o 
  -2  14   4       78.20       76.61      2.66 o 
  -1  14   4       43.68       50.04      2.10 o 
   0  14   4       88.01       87.55      2.41 o 
   1  14   4       43.67       48.96      1.41 o 
   2  14   4       78.27       77.65      1.83 o 
   3  14   4       53.64       53.96      1.83 o 
   1   0   5      456.04      500.76     10.21 o 
   2   0   5        2.09        3.65      0.80 o 
   3   0   5      359.76      338.27      8.22 o 
   4   0   5        0.67        4.20      2.72 o 
   5   0   5        3.10        3.37      0.48 o 
   6   0   5        0.77        0.57      0.42 o 
   7   0   5        0.46        0.13      0.43 o 
   8   0   5        3.10        3.82      0.64 o 
   9   0   5       11.39       13.15      1.14 o 
  10   0   5        0.03       -0.33      0.65 o 
 -10   1   5        1.21        1.93      0.81 o 
  -9   1   5       61.98       64.03      1.90 o 
  -8   1   5       80.59       89.56      2.47 o 
  -7   1   5      222.64      221.14      5.78 o 
  -6   1   5      299.26      277.82      6.85 o 
  -5   1   5      178.93      171.76      4.40 o 
  -4   1   5      565.03      549.70     17.55 o 
  -3   1   5      316.55      302.25      7.03 o 
  -2   1   5      478.30      521.43     10.82 o 
  -1   1   5      448.72      476.95      9.71 o 
   0   1   5      292.53      297.35      6.23 o 
   1   1   5      445.36      468.01      9.68 o 
   2   1   5      483.78      530.06     11.73 o 
   3   1   5      314.84      290.12      8.37 o 
   4   1   5      567.54      563.76     17.45 o 
   5   1   5      179.36      166.35      5.02 o 
   6   1   5      300.72      275.06      7.66 o 
   7   1   5      222.56      222.65      5.11 o 
   8   1   5       82.02       87.61      3.02 o 
   9   1   5       61.34       62.18      2.38 o 
  10   1   5        1.14        2.36      0.85 o 
 -10   2   5      132.78      122.18      3.39 o 
  -9   2   5       20.11       19.38      0.98 o 
  -8   2   5      266.76      247.33      5.16 o 
  -7   2   5        2.82        3.13      0.64 o 
  -6   2   5      970.36      917.90     24.22 o 
  -5   2   5       47.19       51.05      1.73 o 
  -4   2   5      450.18      468.12     11.91 o 
  -3   2   5       39.14       34.32      1.31 o 
  -2   2   5      524.94      626.13     12.80 o 
  -1   2   5     1071.43     1165.60     22.96 o 
   0   2   5     1515.47     1842.22     36.21 o 
   1   2   5     1072.06     1135.59     22.92 o 
   2   2   5      523.51      621.81     13.86 o 
   3   2   5       37.18       31.77      1.40 o 
   4   2   5      447.63      462.91     10.68 o 
   5   2   5       45.41       51.87      3.59 o 
   6   2   5      966.62      887.87     21.98 o 
   7   2   5        3.16        4.55      0.79 o 
   8   2   5      264.23      246.19      6.45 o 
   9   2   5       20.72       20.01      1.61 o 
 -10   3   5      144.92      166.46      4.28 o 
  -9   3   5      438.91      454.24     10.36 o 
  -8   3   5      346.28      346.86      6.73 o 
  -7   3   5      830.73      873.59     18.85 o 
  -6   3   5      216.91      238.36      9.28 o 
  -5   3   5      713.11      778.02     20.72 o 
  -4   3   5      559.31      605.58     13.71 o 
  -3   3   5     1965.18     2164.83     46.65 o 
  -2   3   5     3132.95     3383.32     60.72 o 
  -1   3   5     3572.01     3977.23     71.03 o 
   0   3   5     3381.82     3781.42     70.75 o 
   1   3   5     3568.87     4052.92     80.64 o 
   2   3   5     3137.04     3452.92     68.62 o 
   3   3   5     1964.63     2158.17     44.50 o 
   4   3   5      559.43      590.82     11.27 o 
   5   3   5      709.05      762.50     15.23 o 
   6   3   5      217.62      244.49     17.11 o 
   7   3   5      828.07      835.55     18.98 o 
   8   3   5      347.46      340.97      8.49 o 
   9   3   5      436.19      457.07     10.66 o 
  -9   4   5        2.94        5.64      1.07 o 
  -8   4   5       97.53       97.02      2.65 o 
  -7   4   5        5.14        4.18      0.75 o 
  -6   4   5      103.07       90.43      3.74 o 
  -5   4   5      190.61      196.74     11.94 o 
  -4   4   5      129.25      113.66      5.10 o 
  -3   4   5      213.03      212.29      5.50 o 
  -2   4   5      169.06      154.71      3.76 o 
  -1   4   5      231.38      268.73      5.99 o 
   0   4   5      241.52      280.54      6.60 o 
   1   4   5      231.85      280.39      7.23 o 
   2   4   5      167.23      155.71      5.50 o 
   3   4   5      214.47      217.16      8.34 o 
   4   4   5      128.50      125.58      3.61 o 
   5   4   5      190.44      184.34      9.99 o 
   6   4   5      103.72       89.93      3.73 o 
   7   4   5        4.97        2.14      1.35 o 
   8   4   5       98.03      101.76      2.72 o 
   9   4   5        3.10        6.62      0.87 o 
  -9   5   5       70.99       68.93      1.99 o 
  -8   5   5      154.19      139.29      3.30 o 
  -7   5   5      212.34      220.68      4.69 o 
  -6   5   5      130.44      134.06      5.38 o 
  -5   5   5      684.25      645.91     33.67 o 
  -4   5   5      325.79      308.17     10.96 o 
  -3   5   5     1175.48     1149.03     25.93 o 
  -2   5   5      194.38      197.20      5.43 o 
  -1   5   5      295.99      329.50      7.88 o 
   0   5   5      219.90      260.61      6.29 o 
   1   5   5      299.57      336.59      9.91 o 
   2   5   5      190.24      183.94      9.82 o 
   3   5   5     1177.88     1168.28     26.50 o 
   4   5   5      329.81      298.44      7.77 o 
   5   5   5      683.88      614.10     26.84 o 
   6   5   5      130.86      126.39      5.26 o 
   7   5   5      209.17      212.04      5.74 o 
   8   5   5      151.95      134.31      6.91 o 
   9   5   5       69.96       74.39      3.47 o 
  -9   6   5       36.85       40.00      1.41 o 
  -8   6   5      146.48      152.34      3.52 o 
  -7   6   5       73.45       75.06      2.26 o 
  -6   6   5      137.95      135.38      5.89 o 
  -5   6   5      211.04      199.15     12.34 o 
  -4   6   5      233.83      222.95      8.33 o 
  -3   6   5      720.21      681.74     17.50 o 
  -2   6   5        1.52        1.14      0.58 o 
  -1   6   5      550.28      535.38     17.50 o 
   0   6   5      798.21      837.98     20.84 o 
   1   6   5      557.59      526.91     23.57 o 
   2   6   5        1.52        0.45      0.48 o 
   3   6   5      721.66      664.24     16.04 o 
   4   6   5      233.63      218.67      6.12 o 
   5   6   5      209.10      190.00     20.75 o 
   6   6   5      138.22      133.78      5.51 o 
   7   6   5       74.71       74.30      3.57 o 
   8   6   5      147.02      151.18      4.26 o 
   9   6   5       38.24       43.48      2.48 o 
  -9   7   5       49.66       53.68      1.57 o 
  -8   7   5       72.89       74.55      3.93 o 
  -7   7   5      109.75      116.74      3.23 o 
  -6   7   5       21.41       21.92      1.32 o 
  -5   7   5      204.77      209.77      8.06 o 
  -3   7   5      388.25      359.92     10.07 o 
  -2   7   5       71.76       67.55      2.77 o 
  -1   7   5       12.73       13.52      2.36 o 
   0   7   5      226.20      210.04      6.01 o 
   1   7   5       12.91       11.63      1.86 o 
   2   7   5       72.98       71.56      2.62 o 
   3   7   5      388.71      353.75      9.20 o 
   4   7   5       23.11       15.12      4.29 o 
   5   7   5      205.54      209.12      7.62 o 
   6   7   5       22.06       20.39      1.54 o 
   7   7   5      110.00      107.24      3.46 o 
   8   7   5       73.86       76.34      3.76 o 
   9   7   5       49.72       59.84      2.81 o 
  -8   8   5       53.58       49.48      1.60 o 
  -7   8   5       29.98       25.62      1.35 o 
  -6   8   5      433.11      441.97     12.31 o 
  -5   8   5       42.06       51.85      2.25 o 
  -4   8   5      424.29      446.19     15.03 o 
  -2   8   5      142.07      128.50      5.79 o 
  -1   8   5      153.14      158.14      5.02 o 
   0   8   5       58.40       56.38      2.93 o 
   1   8   5      154.63      154.34      6.72 o 
   2   8   5      143.27      130.28      8.22 o 
   4   8   5      425.45      468.50     14.75 o 
   5   8   5       41.78       49.22      2.86 o 
   6   8   5      433.76      441.58     10.19 o 
   7   8   5       30.17       25.30      1.63 o 
   8   8   5       53.80       52.52      2.83 o 
  -8   9   5      165.75      159.43      3.35 o 
  -7   9   5       62.38       60.71      2.20 o 
  -6   9   5      234.61      223.33      5.77 o 
  -5   9   5        8.08        8.25      1.43 o 
  -4   9   5      384.55      376.87      9.16 o 
  -3   9   5      125.81      126.43      5.48 o 
  -2   9   5      671.53      720.93     22.09 o 
  -1   9   5      146.81      163.07      6.72 o 
   1   9   5      147.92      171.89      6.51 o 
   2   9   5      666.50      715.92     15.75 o 
   3   9   5      127.76      133.72      4.00 o 
   4   9   5      383.96      400.88      8.76 o 
   5   9   5        8.22        9.80      1.24 o 
   6   9   5      234.56      220.20      5.69 o 
   7   9   5       62.56       54.58      2.09 o 
   8   9   5      164.36      170.49      5.90 o 
  -7  10   5      827.25      853.21     18.00 o 
  -6  10   5      708.84      744.90     19.76 o 
  -5  10   5      911.87      936.51     19.78 o 
  -4  10   5     1210.36     1273.32     21.94 o 
  -3  10   5     1143.19     1274.57     37.77 o 
  -2  10   5     1685.34     1839.15     53.64 o 
  -1  10   5     2142.93     2381.15     48.76 o 
   0  10   5     1404.59     1594.15     33.17 o 
   1  10   5     2146.07     2382.32     48.78 o 
   2  10   5     1687.17     1841.65     31.57 o 
   3  10   5     1143.62     1274.78     22.25 o 
   4  10   5     1211.95     1301.93     19.29 o 
   5  10   5      910.85      927.95     19.72 o 
   6  10   5      708.92      727.20     18.51 o 
   7  10   5      829.89      873.77     25.32 o 
  -6  11   5      116.98      116.55      3.27 o 
  -5  11   5      419.33      432.25      7.91 o 
  -4  11   5      275.35      275.21      7.54 o 
  -3  11   5      379.17      398.59     13.04 o 
  -2  11   5      259.53      269.34      9.70 o 
  -1  11   5      426.47      447.70      8.90 o 
   0  11   5        8.79       11.39      1.95 o 
   1  11   5      423.83      438.51      8.62 o 
   2  11   5      258.00      280.90      5.87 o 
   3  11   5      376.01      395.46      7.74 o 
   4  11   5      275.77      284.69      5.73 o 
   5  11   5      419.18      430.38      8.19 o 
   6  11   5      117.40      113.22      4.43 o 
  -5  12   5      127.00      129.71      4.33 o 
  -4  12   5       90.30       92.47      4.01 o 
  -3  12   5       95.50      102.55      4.37 o 
  -2  12   5      125.65      119.81      3.80 o 
  -1  12   5      150.06      153.29      3.86 o 
   0  12   5        4.13        7.36      0.74 o 
   1  12   5      147.96      155.71      3.32 o 
   2  12   5      125.03      124.81      3.21 o 
   3  12   5       94.60       96.28      2.31 o 
   4  12   5       90.24       92.80      2.59 o 
   5  12   5      128.08      128.62      2.96 o 
  -4  13   5      118.85      123.62      4.64 o 
  -3  13   5       24.09       26.87      1.86 o 
  -2  13   5       44.68       47.39      1.95 o 
  -1  13   5        6.51        8.95      1.10 o 
   0  13   5       10.29       14.67      1.94 o 
   1  13   5        6.48        7.52      0.72 o 
   2  13   5       45.09       44.70      1.74 o 
   3  13   5       23.85       26.76      1.03 o 
   4  13   5      119.86      123.74      2.45 o 
  -2  14   5        9.08        7.64      0.78 o 
  -1  14   5       22.12       24.08      1.88 o 
   0  14   5        2.05        4.57      0.61 o 
   1  14   5       23.89       24.06      1.12 o 
   2  14   5        8.69        8.66      0.90 o 
   0   0   6      144.15      150.86      5.37 o 
   1   0   6     4018.98     4764.76     93.36 o 
   2   0   6       18.11       18.73      0.84 o 
   3   0   6      172.06      194.82      4.95 o 
   4   0   6        0.33        0.64      0.37 o 
   5   0   6     1398.15     1235.49     27.22 o 
   6   0   6       65.16       63.95      3.68 o 
   7   0   6     1430.42     1348.26     29.10 o 
   8   0   6       62.80       64.07      2.36 o 
   9   0   6       52.52       46.20      1.53 o 
 -10   1   6       10.53       10.59      0.91 o 
  -9   1   6       16.31       17.78      0.89 o 
  -8   1   6        2.03        2.99      0.61 o 
  -7   1   6      116.15      104.04      3.22 o 
  -6   1   6       83.80       88.68      3.21 o 
  -5   1   6       15.78       17.48      1.04 o 
  -4   1   6      123.25      123.03      4.87 o 
  -3   1   6       67.35       66.99      2.02 o 
  -2   1   6      204.71      217.91      4.96 o 
  -1   1   6      760.68      869.55     17.35 o 
   0   1   6      260.24      315.24      6.73 o 
   1   1   6      763.63      848.69     17.33 o 
   2   1   6      203.87      221.02      4.95 o 
   3   1   6       68.31       66.58      2.50 o 
   4   1   6      121.87      126.32      6.27 o 
   5   1   6       15.37       14.76      1.00 o 
   6   1   6       83.85       80.35      4.61 o 
   7   1   6      117.37      102.45      3.32 o 
   8   1   6        1.97        2.18      0.61 o 
   9   1   6       16.33       17.01      1.63 o 
  10   1   6       10.28        9.44      1.24 o 
 -10   2   6      203.84      205.10      4.92 o 
  -9   2   6       36.34       37.50      1.79 o 
  -8   2   6       71.50       76.33      2.64 o 
  -7   2   6      118.62      115.68      2.84 o 
  -6   2   6      197.89      199.22      4.39 o 
  -5   2   6      190.25      179.92      4.28 o 
  -4   2   6      717.61      734.70     16.71 o 
  -3   2   6      154.90      159.06      4.19 o 
  -2   2   6      634.16      719.13     14.77 o 
  -1   2   6      533.99      604.84     12.46 o 
   0   2   6       19.67       16.73      0.90 o 
   1   2   6      533.94      607.30     12.44 o 
   2   2   6      633.97      718.85     15.98 o 
   3   2   6      154.67      155.95      7.38 o 
   4   2   6      715.83      736.00     23.06 o 
   5   2   6      190.40      179.07      7.74 o 
   6   2   6      196.76      192.52      4.75 o 
   7   2   6      118.78      114.53      3.60 o 
   8   2   6       70.72       75.47      2.80 o 
   9   2   6       36.50       35.36      1.76 o 
  10   2   6      202.70      193.89      6.92 o 
  -9   3   6       70.94       74.61      2.61 o 
  -8   3   6       33.97       39.20      2.34 o 
  -7   3   6      129.52      134.32      9.81 o 
  -6   3   6        5.31        9.25      1.51 o 
  -5   3   6      752.10      762.97     39.35 o 
  -4   3   6      328.93      319.33      7.87 o 
  -3   3   6     1601.02     1781.24     38.70 o 
  -2   3   6      885.58      885.76     24.27 o 
  -1   3   6      920.16     1204.61     26.11 o 
   0   3   6      567.65      624.60     12.77 o 
   1   3   6      918.78     1184.74     26.03 o 
   2   3   6      882.03      924.17     24.05 o 
   3   3   6     1599.50     1778.71     65.79 o 
   4   3   6      327.14      311.02      7.57 o 
   5   3   6      751.93      716.04     48.62 o 
   6   3   6        5.80        7.13      0.86 o 
   7   3   6      130.09      134.62      4.03 o 
   8   3   6       34.76       40.23      1.88 o 
   9   3   6       71.10       73.78      2.54 o 
  -9   4   6       43.27       48.17      1.98 o 
  -8   4   6      597.62      619.93     11.10 o 
  -7   4   6       13.31       13.52      1.06 o 
  -6   4   6      727.51      725.31     22.79 o 
  -5   4   6      232.26      215.21     13.77 o 
  -4   4   6     1050.73     1019.79     31.38 o 
  -3   4   6      606.95      624.83     17.14 o 
  -2   4   6     3459.10     3757.76     96.83 o 
  -1   4   6      138.20      163.40      5.15 o 
   0   4   6     7057.58     8121.05    410.40 o 
   1   4   6      137.86      172.02      4.95 o 
   2   4   6     3460.28     3617.79    190.90 o 
   3   4   6      607.60      591.69     34.96 o 
   4   4   6     1052.62      903.53     37.15 o 
   5   4   6      232.33      221.86      8.31 o 
   6   4   6      727.31      737.43     16.44 o 
   7   4   6       13.33       11.43      0.97 o 
   8   4   6      598.74      615.66     11.37 o 
   9   4   6       42.72       46.44      1.90 o 
  -9   5   6       99.55       93.65      3.07 o 
  -8   5   6       79.84       81.46      2.28 o 
  -7   5   6       91.72       90.60      3.43 o 
  -6   5   6       72.50       83.89      4.31 o 
  -5   5   6      151.86      141.72      9.92 o 
  -4   5   6       88.99       93.79      4.24 o 
  -3   5   6      398.04      392.30     13.45 o 
  -2   5   6      134.78      160.16      7.43 o 
  -1   5   6      498.78      517.60     16.70 o 
   0   5   6      180.21      198.26      6.89 o 
   1   5   6      498.09      517.88     16.33 o 
   2   5   6      136.74      138.79     11.01 o 
   4   5   6       88.80       67.35      9.68 o 
   5   5   6      153.21      162.51     32.47 o 
   6   5   6       72.36       81.83      3.96 o 
   7   5   6       91.37       86.94      4.82 o 
   8   5   6       80.07       79.88      2.33 o 
   9   5   6       98.64       96.25      2.84 o 
  -9   6   6       17.32       21.36      1.02 o 
  -8   6   6       58.08       65.29      1.95 o 
  -7   6   6      196.99      189.75      4.16 o 
  -6   6   6       70.85       82.53      2.37 o 
  -5   6   6      217.35      196.74      7.73 o 
  -3   6   6        2.06        1.27      0.97 o 
  -2   6   6      764.56      693.51     24.38 o 
  -1   6   6      198.04      210.70      9.42 o 
   0   6   6      502.23      454.80     17.94 o 
   1   6   6      197.98      218.26      9.82 o 
   2   6   6      760.72      485.06     33.61 o 
   3   6   6        2.07        1.91      2.30 o 
   4   6   6      304.72      193.56     15.17 o 
   5   6   6      217.30      210.01      7.54 o 
   6   6   6       70.44       80.19      2.94 o 
   7   6   6      196.74      181.38      5.08 o 
   8   6   6       56.18       60.93      2.34 o 
   9   6   6       17.45       21.91      1.67 o 
  -8   7   6       10.15       11.88      0.89 o 
  -7   7   6       72.02       78.13      2.20 o 
  -6   7   6       97.99       93.91      2.62 o 
  -5   7   6       62.65       51.69      3.30 o 
  -4   7   6       63.12       69.86      3.79 o 
  -2   7   6      181.45      182.35      9.01 o 
  -1   7   6      146.46      144.39      7.22 o 
   0   7   6      560.40      577.68     22.78 o 
   1   7   6      147.50      152.31      6.26 o 
   3   7   6       47.73       23.74      5.14 o 
   4   7   6       64.05       73.09     12.23 o 
   5   7   6       61.96       55.97      3.11 o 
   6   7   6      100.06      105.21      3.37 o 
   7   7   6       72.60       68.82      2.61 o 
   8   7   6       10.26       11.01      1.03 o 
  -8   8   6       76.70       64.88      1.80 o 
  -7   8   6     1034.17     1021.41     20.65 o 
  -6   8   6      251.74      252.91      6.36 o 
  -5   8   6     1046.72     1044.34     22.10 o 
  -4   8   6      265.60      264.57      9.98 o 
   3   8   6      619.63      708.13     21.78 o 
   4   8   6      267.06      289.71      8.95 o 
   5   8   6     1045.58     1040.41     22.13 o 
   6   8   6      253.61      244.08      6.33 o 
   7   8   6     1032.16     1001.43     21.27 o 
   8   8   6       78.03       65.75      3.29 o 
  -7   9   6     2047.19     2101.02     42.02 o 
  -6   9   6       18.39       20.17      1.47 o 
  -5   9   6     2499.13     2589.19     52.03 o 
  -4   9   6      307.12      315.15     10.97 o 
  -3   9   6     4734.05     4994.30    142.46 o 
  -2   9   6      283.45      279.06     10.08 o 
  -1   9   6     7655.34     8019.69    226.92 o 
   0   9   6       21.25       29.77      5.27 o 
   1   9   6     7654.81     8051.69    198.88 o 
   2   9   6      282.42      305.02      7.43 o 
   3   9   6     4733.52     5031.59     83.53 o 
   4   9   6      305.81      332.28      6.60 o 
   5   9   6     2497.06     2553.31     43.08 o 
   6   9   6       18.12       15.47      1.69 o 
   7   9   6     2047.53     2050.86     41.97 o 
  -7  10   6       83.19       93.56      2.68 o 
  -6  10   6      272.02      267.01      6.43 o 
  -5  10   6       82.26       87.70      2.93 o 
  -4  10   6      508.93      534.73     16.69 o 
  -3  10   6      258.80      268.72      9.30 o 
  -2  10   6      287.43      311.68     10.56 o 
  -1  10   6      219.87      230.52      6.31 o 
   0  10   6      151.11      171.04      4.05 o 
   1  10   6      219.39      241.97      5.20 o 
   2  10   6      288.63      305.95      6.34 o 
   3  10   6      259.35      264.26      6.67 o 
   4  10   6      509.49      536.37     12.30 o 
   5  10   6       84.22       90.54      2.92 o 
   6  10   6      271.57      269.91      9.01 o 
   7  10   6       85.11       86.15      3.64 o 
  -6  11   6       53.29       54.78      1.87 o 
  -5  11   6      495.84      509.06     15.69 o 
  -4  11   6        5.03        6.31      1.16 o 
  -3  11   6      727.65      764.33     23.10 o 
  -2  11   6       54.80       57.20      3.13 o 
  -1  11   6      333.31      366.59      8.95 o 
   0  11   6       85.79       99.74      2.49 o 
   1  11   6      338.22      366.09      7.30 o 
   2  11   6       55.15       53.92      1.89 o 
   3  11   6      730.81      758.34     13.67 o 
   4  11   6        4.79        5.66      0.68 o 
   5  11   6      492.96      517.19      9.63 o 
   6  11   6       52.18       49.20      2.49 o 
  -4  12   6       75.62       82.84      3.53 o 
  -3  12   6       82.39       81.88      3.69 o 
  -2  12   6      306.55      315.45     10.64 o 
  -1  12   6       97.61      104.43      3.76 o 
   0  12   6      596.42      614.93     11.61 o 
   1  12   6       96.95      100.64      2.44 o 
   2  12   6      306.11      322.94      5.68 o 
   3  12   6       81.14       82.00      2.09 o 
   4  12   6       76.79       82.29      2.85 o 
   5  12   6       21.67       19.06      1.19 o 
  -3  13   6       61.07       65.98      2.92 o 
  -2  13   6      220.53      201.55      7.23 o 
  -1  13   6      108.41      107.61      2.73 o 
   0  13   6      185.96      203.56      4.48 o 
   1  13   6      108.20      101.31      2.71 o 
   2  13   6      221.28      212.38      3.88 o 
   3  13   6       60.59       62.72      1.67 o 
   0  14   6        4.78        1.93      0.44 o 
   1   0   7       36.85       42.17      1.43 o 
   2   0   7      214.48      211.32      4.94 o 
   3   0   7       48.77       50.69      1.75 o 
   4   0   7        6.05        6.01      0.56 o 
   5   0   7      238.08      196.69      5.95 o 
   6   0   7       45.14       47.45      1.75 o 
   7   0   7       43.63       45.49      1.59 o 
   8   0   7        2.00        2.44      0.52 o 
   9   0   7       31.08       33.34      2.79 o 
  -9   1   7        3.12        3.94      1.30 o 
  -8   1   7       28.21       24.58      1.14 o 
  -7   1   7       22.18       23.51      1.13 o 
  -6   1   7       72.31       73.64      2.29 o 
  -5   1   7       12.02        8.68      0.73 o 
  -4   1   7       71.29       66.24      1.91 o 
  -3   1   7      292.80      304.69      6.89 o 
  -2   1   7      191.46      202.04      4.74 o 
  -1   1   7      628.34      657.65     13.48 o 
   0   1   7      452.42      488.27     11.15 o 
   1   1   7      618.92      640.97     13.46 o 
   2   1   7      191.92      201.02      4.72 o 
   3   1   7      285.03      301.99      7.97 o 
   4   1   7       71.80       65.11      3.91 o 
   5   1   7       13.39        9.70      1.73 o 
   6   1   7       74.60       74.84      3.59 o 
   7   1   7       23.91       23.61      1.22 o 
   8   1   7       29.11       25.52      1.23 o 
   9   1   7        2.67        2.18      0.71 o 
  -9   2   7      245.81      240.56      6.95 o 
  -8   2   7       41.08       35.34      1.84 o 
  -7   2   7      841.58      807.06     17.73 o 
  -6   2   7      116.52      113.18      2.89 o 
  -5   2   7     1523.60     1397.68     33.14 o 
  -4   2   7      667.35      633.28     11.70 o 
  -3   2   7     1238.96     1349.11     29.71 o 
  -2   2   7      160.76      169.09      4.21 o 
  -1   2   7     1198.67     1512.05     30.22 o 
   0   2   7      722.21      753.75     16.73 o 
   1   2   7     1202.84     1493.33     32.73 o 
   2   2   7      164.17      180.45      4.84 o 
   3   2   7     1240.15     1371.45     34.91 o 
   4   2   7      668.88      625.64     14.29 o 
   5   2   7     1529.06     1419.29     37.67 o 
   6   2   7      113.56      102.59      2.93 o 
   7   2   7      846.31      832.67     18.28 o 
   8   2   7       39.60       37.65      1.76 o 
   9   2   7      248.13      236.26      5.93 o 
  -9   3   7       17.92       13.36      1.15 o 
  -8   3   7      229.31      225.00      5.89 o 
  -7   3   7      182.31      180.89      5.00 o 
  -6   3   7      352.55      361.64     12.43 o 
  -5   3   7      143.30      135.09      9.45 o 
  -4   3   7      577.75      547.42     13.02 o 
  -3   3   7      145.42      154.02      4.28 o 
  -2   3   7      781.99      863.60     19.52 o 
  -1   3   7      929.57     1026.48     22.71 o 
   0   3   7      682.50      840.08     18.61 o 
   1   3   7      929.75     1036.41     27.37 o 
   2   3   7      782.32      887.57     20.98 o 
   3   3   7      145.71      152.81      9.32 o 
   4   3   7      580.23      561.02     23.42 o 
   5   3   7      142.77      125.73      5.33 o 
   6   3   7      352.74      367.01     11.34 o 
   7   3   7      181.32      176.62      9.84 o 
   8   3   7      231.28      227.08      5.93 o 
   9   3   7       17.69       14.08      1.08 o 
  -9   4   7       19.31       20.32      1.34 o 
  -8   4   7       93.12       97.16      3.17 o 
  -7   4   7       88.97       86.10      2.40 o 
  -6   4   7       57.86       64.35      3.58 o 
  -5   4   7       31.23       40.67      3.41 o 
  -4   4   7       64.55       66.22      3.58 o 
  -3   4   7       31.60       36.52      2.00 o 
  -2   4   7      510.99      559.87     15.76 o 
  -1   4   7       91.22       95.36      3.98 o 
   0   4   7     1132.48     1324.68     40.70 o 
   1   4   7       91.01       95.26      3.65 o 
   2   4   7      511.06      569.50     15.45 o 
   3   4   7       31.33       34.32      2.60 o 
   4   4   7       64.00       59.83      6.99 o 
   5   4   7       31.68       40.40      4.81 o 
   6   4   7       57.43       59.34      2.35 o 
   7   4   7       88.47       80.20      2.39 o 
   8   4   7       92.56       89.93      3.03 o 
   9   4   7       19.24       17.65      1.70 o 
  -9   5   7        2.03        3.30      0.69 o 
  -8   5   7      115.40      124.86      2.98 o 
  -7   5   7      111.51      113.98      2.91 o 
  -6   5   7       22.81       21.83      1.30 o 
  -5   5   7        8.72        6.10      1.12 o 
  -4   5   7      160.28      133.12      9.34 o 
  -3   5   7       24.49       23.83      2.90 o 
  -2   5   7      402.07      387.66     15.57 o 
  -1   5   7      589.05      598.09     19.64 o 
   0   5   7      520.19      536.15     17.22 o 
   1   5   7      590.68      625.68     13.57 o 
   2   5   7      403.28      329.21     22.18 o 
   3   5   7       25.04       18.85      4.57 o 
   5   5   7        8.41        5.33      1.16 o 
   6   5   7       23.12       17.87      1.48 o 
   7   5   7      111.24      116.47      3.10 o 
   8   5   7      116.96      126.92      4.05 o 
   9   5   7        1.96        1.94      0.75 o 
  -8   6   7       49.17       47.89      2.05 o 
  -7   6   7      194.39      185.90      4.12 o 
  -6   6   7      240.03      229.96      6.97 o 
  -5   6   7      313.99      276.45     10.33 o 
  -2   6   7      283.07      270.22     11.22 o 
  -1   6   7      256.27      276.11     12.03 o 
   0   6   7      400.52      407.01     13.52 o 
   1   6   7      257.55      279.50      9.37 o 
   2   6   7      279.89      198.88     16.04 o 
   3   6   7      259.44      145.87     12.38 o 
   4   6   7      222.85      118.07     11.28 o 
   5   6   7      313.60      304.48      7.42 o 
   6   6   7      239.52      223.11      6.00 o 
   7   6   7      195.38      193.75      5.18 o 
   8   6   7       49.13       50.10      2.69 o 
  -8   7   7       46.75       46.02      2.21 o 
  -7   7   7       41.73       40.88      2.00 o 
  -6   7   7      305.76      294.51      6.18 o 
  -5   7   7       55.73       51.31      2.21 o 
   0   7   7       16.59       16.07      1.66 o 
   3   7   7       92.57       90.07      4.19 o 
   4   7   7      287.25      330.87     11.22 o 
   5   7   7       53.88       49.16      4.11 o 
   6   7   7      306.31      292.68     15.16 o 
   7   7   7       41.06       43.42      1.91 o 
   8   7   7       47.10       41.69      2.45 o 
  -7   8   7      246.20      255.15      6.15 o 
  -6   8   7      195.92      201.64      5.33 o 
  -5   8   7      178.54      182.84      5.04 o 
  -4   8   7     1394.06     1451.48     43.02 o 
   0   8   7      244.97      232.48     12.78 o 
   1   8   7      383.22      404.19     34.27 o 
   2   8   7     1072.03     1158.06     34.41 o 
   3   8   7      197.42      208.17      5.66 o 
   4   8   7     1393.30     1493.21     30.15 o 
   5   8   7      178.11      185.65      4.49 o 
   6   8   7      195.28      203.23      5.37 o 
   7   8   7      245.69      243.87      8.61 o 
  -7   9   7      462.99      489.76     10.65 o 
  -6   9   7      254.19      273.89      6.62 o 
  -5   9   7      374.79      411.31     13.24 o 
  -4   9   7      304.47      329.78     11.10 o 
  -3   9   7      346.78      370.11     12.38 o 
  -2   9   7      676.93      709.77     15.30 o 
  -1   9   7     1216.98     1287.27     37.62 o 
   0   9   7     1071.56     1187.33     29.82 o 
   1   9   7     1218.78     1272.26     28.98 o 
   2   9   7      675.60      710.31     23.74 o 
   3   9   7      346.99      382.74      9.18 o 
   4   9   7      304.19      333.91      9.88 o 
   5   9   7      375.20      411.34      9.66 o 
   6   9   7      254.50      272.95      9.30 o 
   7   9   7      464.35      483.36     15.08 o 
  -6  10   7       83.90       89.31      2.74 o 
  -5  10   7      245.80      246.45      8.43 o 
  -4  10   7       97.87       92.53      4.20 o 
  -3  10   7      344.04      385.84     12.28 o 
  -2  10   7        1.46        2.73      0.95 o 
  -1  10   7      156.85      181.05      7.13 o 
   0  10   7      334.19      390.48     10.25 o 
   1  10   7      156.27      182.63      4.47 o 
   2  10   7        1.13        1.59      0.66 o 
   3  10   7      343.15      371.33      9.05 o 
   4  10   7       99.92       97.58      9.69 o 
   5  10   7      244.66      248.14      6.18 o 
   6  10   7       82.27       84.98      3.70 o 
  -5  11   7       31.77       30.59      1.93 o 
  -4  11   7        7.76        7.54      1.20 o 
  -3  11   7      130.01      132.72      5.11 o 
  -2  11   7      181.71      185.74      6.95 o 
  -1  11   7      102.66      101.03      3.28 o 
   0  11   7        9.62       11.18      2.49 o 
   1  11   7      102.32      101.93      2.74 o 
   2  11   7      185.34      191.73      5.00 o 
   3  11   7      130.25      127.61      3.12 o 
   4  11   7        7.45        7.95      1.63 o 
   5  11   7       31.98       33.41      1.46 o 
  -3  12   7       16.57       19.60      1.70 o 
  -2  12   7      167.54      160.66      6.06 o 
  -1  12   7       47.57       49.90      2.02 o 
   0  12   7        4.37        4.05      0.66 o 
   1  12   7       48.29       50.08      1.78 o 
   2  12   7      169.03      167.46      3.87 o 
   3  12   7       16.81       19.00      0.95 o 
   4  12   7        5.57        6.10      0.72 o 
  -2  13   7        2.82        6.58      0.95 o 
  -1  13   7       21.64       20.47      1.80 o 
   0  13   7        0.37        0.64      0.39 o 
   1  13   7       22.42       20.45      1.37 o 
   2  13   7        2.64        4.08      0.55 o 
   0   0   8      205.77      225.44      8.11 o 
   1   0   8      133.50      134.92      3.50 o 
   2   0   8      127.42      118.87      3.23 o 
   3   0   8      750.45      705.40     10.88 o 
   4   0   8       74.28       70.68      2.10 o 
   5   0   8       80.83       71.35      2.55 o 
   6   0   8      254.52      236.27      5.98 o 
   7   0   8      111.55      117.78      2.86 o 
   8   0   8        0.38       -0.01      0.58 o 
   9   0   8        5.92        6.16      0.81 o 
  -9   1   8        7.82        6.00      0.83 o 
  -8   1   8       13.85       12.48      1.22 o 
  -7   1   8       20.85       20.87      1.57 o 
  -6   1   8       86.97       81.43      2.51 o 
  -5   1   8      615.99      574.04     14.17 o 
  -4   1   8      793.20      723.11     14.96 o 
  -3   1   8      205.87      199.53      4.07 o 
  -2   1   8     1067.97     1114.43     22.94 o 
  -1   1   8       27.27       33.05      1.61 o 
   0   1   8      520.63      625.26     14.29 o 
   1   1   8       27.34       32.46      1.42 o 
   2   1   8     1064.83     1118.82     22.92 o 
   3   1   8      205.20      209.40      3.95 o 
   4   1   8      793.33      727.59     12.94 o 
   5   1   8      616.09      580.83     11.99 o 
   6   1   8       87.99       82.57      2.76 o 
   7   1   8       20.69       19.28      1.07 o 
   8   1   8       14.05       15.38      0.89 o 
   9   1   8        7.74        7.10      1.21 o 
  -9   2   8       24.00       28.38      1.83 o 
  -8   2   8       12.27       12.36      1.21 o 
  -7   2   8       66.60       82.84      3.00 o 
  -6   2   8      101.76      104.39      3.40 o 
  -5   2   8      126.19      128.44      4.19 o 
  -4   2   8      274.30      270.67      8.45 o 
  -3   2   8       61.78       66.28      2.41 o 
  -2   2   8      135.34      154.10      4.35 o 
  -1   2   8       18.37       16.03      1.05 o 
   0   2   8       83.13      102.77      3.08 o 
   1   2   8       18.64       17.54      1.06 o 
   2   2   8      134.68      157.16      3.10 o 
   3   2   8       61.46       65.73      1.66 o 
   4   2   8      273.13      267.34      7.40 o 
   5   2   8      125.74      130.31      6.71 o 
   6   2   8      100.93      105.70      3.29 o 
   7   2   8       67.03       84.19      2.33 o 
   8   2   8       11.87       11.86      1.03 o 
   9   2   8       24.33       26.79      1.99 o 
  -9   3   8        2.89        7.25      1.30 o 
  -8   3   8        0.68        0.47      0.64 o 
  -7   3   8       49.75       53.77      2.30 o 
  -6   3   8       19.51       20.87      2.16 o 
  -5   3   8      366.05      341.80     10.12 o 
  -4   3   8      113.98      111.00      5.93 o 
  -3   3   8      201.77      188.90      5.29 o 
  -2   3   8      100.22       95.90      3.40 o 
  -1   3   8      163.77      164.18      4.54 o 
   0   3   8       48.46       51.21      1.91 o 
   1   3   8      162.95      169.24      3.94 o 
   2   3   8       99.85       98.08      2.25 o 
   3   3   8      203.30      195.88      5.45 o 
   4   3   8      114.29      115.44      4.64 o 
   5   3   8      369.85      345.29      8.26 o 
   6   3   8       19.73       19.55      1.42 o 
   7   3   8       50.48       51.17      2.31 o 
   8   3   8        0.64        0.72      0.60 o 
   9   3   8        2.71        6.50      1.11 o 
  -8   4   8       19.46       19.52      1.42 o 
  -7   4   8       81.29       98.57      3.50 o 
  -6   4   8      191.83      188.23      4.07 o 
  -5   4   8      232.79      251.92      8.93 o 
  -4   4   8      126.52      112.01      8.27 o 
  -3   4   8      538.36      519.08     15.38 o 
  -2   4   8       22.51       21.44      1.57 o 
  -1   4   8      226.44      246.83      8.99 o 
   0   4   8       32.35       38.59      2.82 o 
   1   4   8      227.55      259.02      6.05 o 
   2   4   8       23.02       21.81      0.85 o 
   3   4   8      540.78      550.62     12.35 o 
   4   4   8      125.12      105.27      4.20 o 
   5   4   8      230.71      241.71     10.85 o 
   6   4   8      189.96      175.49     11.98 o 
   7   4   8       78.94      100.05      7.01 o 
   8   4   8       19.26       19.75      1.25 o 
  -8   5   8        4.78        5.59      0.65 o 
  -7   5   8       16.47       16.80      1.10 o 
  -6   5   8        2.86        4.37      0.83 o 
  -5   5   8       69.05       68.69      2.60 o 
  -4   5   8       26.62       20.47      3.48 o 
  -2   5   8      116.76      114.09      6.40 o 
  -1   5   8      103.61       88.14      4.06 o 
   0   5   8       71.59       73.76      3.32 o 
   1   5   8      103.08       92.79      3.69 o 
   2   5   8      118.74      126.39     10.77 o 
   3   5   8       64.91       42.83      6.98 o 
   4   5   8       26.72       24.66      2.30 o 
   5   5   8       68.00       68.17      2.75 o 
   6   5   8        2.95        2.73      0.58 o 
   7   5   8       16.69       16.53      1.53 o 
   8   5   8        5.04        4.96      0.76 o 
  -8   6   8       16.94       18.14      1.00 o 
  -7   6   8       17.36       16.76      1.07 o 
  -6   6   8      151.00      140.74      3.32 o 
  -5   6   8      188.59      201.44      7.55 o 
   0   6   8       82.44       80.59      4.15 o 
   1   6   8      155.91      141.16     11.29 o 
   2   6   8       39.03       43.48      8.56 o 
   3   6   8      648.46      344.92     23.37 o 
   4   6   8        4.57        6.76      1.24 o 
   5   6   8      188.27      206.33      5.57 o 
   6   6   8      151.60      137.37      7.20 o 
   7   6   8       17.67       17.28      1.31 o 
   8   6   8       17.10       18.02      1.76 o 
  -7   7   8      218.86      218.40      5.48 o 
  -6   7   8        2.53        2.54      0.64 o 
  -5   7   8      209.94      225.21      8.09 o 
  -4   7   8       89.35       90.93      4.35 o 
   1   7   8       74.98       68.61      3.45 o 
   2   7   8       78.19       87.84      4.07 o 
   3   7   8      236.37      246.71      8.77 o 
   4   7   8       89.82       94.55      3.18 o 
   5   7   8      208.37      221.52      5.90 o 
   6   7   8        2.71        2.45      0.92 o 
   7   7   8      217.18      215.08      7.73 o 
  -7   8   8       21.85       25.42      1.32 o 
  -6   8   8     1293.72     1186.43     32.77 o 
  -5   8   8       46.70       39.86      2.57 o 
  -4   8   8      786.42      767.93     23.52 o 
  -3   8   8      259.19      257.62      9.31 o 
   0   8   8     1818.73     1870.81     54.19 o 
   1   8   8      111.21      118.34      5.01 o 
   2   8   8     1001.41     1041.02     29.46 o 
   3   8   8      257.49      273.75      6.88 o 
   4   8   8      787.97      782.40     17.22 o 
   5   8   8       45.87       38.51      3.93 o 
   6   8   8     1295.86     1185.62     35.01 o 
   7   8   8       22.40       25.40      1.81 o 
  -6   9   8        2.26        2.34      0.79 o 
  -5   9   8      256.08      260.71      8.77 o 
  -4   9   8       95.43       99.01      4.39 o 
  -3   9   8       52.03       52.47      3.09 o 
  -2   9   8       36.22       31.14      2.42 o 
  -1   9   8       68.27       63.24      3.32 o 
   0   9   8      329.84      345.57      8.38 o 
   1   9   8       66.94       66.43      2.55 o 
   2   9   8       34.44       31.93      1.94 o 
   3   9   8       52.48       56.68      3.52 o 
   4   9   8       95.29       97.32      3.19 o 
   5   9   8      257.80      254.34      6.68 o 
   6   9   8        2.00        2.89      1.00 o 
  -6  10   8      191.70      181.04      6.26 o 
  -5  10   8        1.21        3.02      0.84 o 
  -4  10   8      187.79      165.21      6.27 o 
  -3  10   8       42.89       43.13      2.64 o 
  -1  10   8       75.63       77.92      3.72 o 
   0  10   8      448.90      423.46      9.99 o 
   1  10   8       76.13       77.84      2.79 o 
   2  10   8      308.23      291.93      7.30 o 
   3  10   8       43.61       44.15      1.94 o 
   4  10   8      187.84      173.51      4.65 o 
   5  10   8        1.09        1.93      0.55 o 
   6  10   8      191.08      187.63      6.42 o 
  -5  11   8       96.01       90.03      3.71 o 
  -4  11   8      155.32      165.91      5.89 o 
  -2  11   8      470.34      463.63     15.09 o 
  -1  11   8        3.80        5.15      0.79 o 
   0  11   8      844.16      913.75     16.47 o 
   1  11   8        4.01        4.87      1.72 o 
   2  11   8      469.10      498.65     11.17 o 
   3  11   8      105.90      104.01      3.18 o 
   4  11   8      155.62      166.41      4.38 o 
   5  11   8       96.46      100.84      2.81 o 
  -2  12   8      160.58      165.00      5.85 o 
  -1  12   8      103.42      115.43      3.35 o 
   0  12   8      368.08      386.16      7.50 o 
   1  12   8      103.57      118.71      3.54 o 
   2  12   8      159.91      163.56      3.70 o 
   3  12   8      160.18      169.62      3.73 o 
  -1  13   8       24.63       18.84      1.38 o 
   0  13   8      154.59      152.38      4.13 o 
   1  13   8       22.99       20.33      2.18 o 
   1   0   9        2.55        4.37      0.47 o 
   2   0   9       22.67       24.85      0.87 o 
   3   0   9       78.66       78.97      1.93 o 
   4   0   9       67.50       64.22      4.07 o 
   5   0   9      303.31      283.87      6.87 o 
   6   0   9      196.65      189.04      4.05 o 
   7   0   9      122.54      128.55      3.88 o 
   8   0   9        6.22        7.31      0.96 o 
   9   0   9       17.06       21.51      2.72 o 
  -8   1   9       93.40       97.46      3.11 o 
  -7   1   9       14.41       12.88      1.25 o 
  -6   1   9       26.80       22.72      1.64 o 
  -5   1   9      126.83      120.70      5.23 o 
  -4   1   9       84.41       82.36      2.53 o 
  -3   1   9       85.90       80.62      1.79 o 
  -2   1   9      298.74      306.56      5.16 o 
  -1   1   9       35.84       38.30      1.13 o 
   0   1   9      362.62      391.65      6.59 o 
   1   1   9       36.71       40.61      1.18 o 
   2   1   9      300.17      310.44      5.20 o 
   3   1   9       85.61       81.80      2.01 o 
   4   1   9       84.30       82.08      2.50 o 
   5   1   9      124.22      119.55      2.96 o 
   6   1   9       25.91       25.77      3.10 o 
   7   1   9       13.57       12.93      0.93 o 
   8   1   9       91.57       96.66      3.05 o 
  -8   2   9       24.59       26.08      1.62 o 
  -7   2   9      333.16      344.20      8.24 o 
  -6   2   9      209.66      212.87      5.53 o 
  -5   2   9      615.48      574.70     19.07 o 
  -4   2   9      149.70      132.26      6.93 o 
  -3   2   9      364.30      355.64     11.08 o 
  -2   2   9      132.86      129.90      3.27 o 
  -1   2   9     1182.81     1265.66     19.14 o 
   0   2   9      466.37      504.07      8.30 o 
   1   2   9     1182.96     1296.36     21.10 o 
   2   2   9      134.52      136.78      2.95 o 
   3   2   9      364.21      368.05      7.27 o 
   4   2   9      147.18      133.39      5.01 o 
   5   2   9      616.96      619.10     11.47 o 
   6   2   9      207.84      202.52      3.91 o 
   7   2   9      334.68      342.32      6.67 o 
   8   2   9       23.81       22.32      1.14 o 
  -8   3   9       93.82       98.50      3.24 o 
  -7   3   9      106.24      106.18      3.36 o 
  -6   3   9       39.99       39.00      1.94 o 
  -5   3   9      288.14      268.88      9.68 o 
  -4   3   9      163.38      151.89      7.94 o 
  -3   3   9      145.03      151.48      7.51 o 
  -2   3   9       39.83       42.68      1.95 o 
  -1   3   9      371.89      374.70      9.38 o 
   0   3   9        8.65       10.32      2.04 o 
   1   3   9      370.54      392.12      7.08 o 
   2   3   9       39.67       46.68      1.38 o 
   3   3   9      144.80      154.06      6.55 o 
   4   3   9      162.92      167.10      3.55 o 
   5   3   9      290.07      274.41      7.51 o 
   6   3   9       39.96       43.05      1.41 o 
   7   3   9      107.07      100.71      2.69 o 
   8   3   9       93.38       97.87      3.33 o 
  -8   4   9        9.34       10.14      1.02 o 
  -7   4   9       10.66       13.01      1.25 o 
  -6   4   9      101.00      111.03      2.81 o 
  -5   4   9        8.28        8.80      2.41 o 
  -3   4   9        5.06        4.20      1.24 o 
  -2   4   9      238.61      249.73     15.86 o 
  -1   4   9       12.96       10.99      1.44 o 
   0   4   9       97.08      122.78      5.03 o 
   1   4   9       13.16       12.70      0.67 o 
   2   4   9      238.40      256.07     12.57 o 
   3   4   9        5.05        4.95      0.70 o 
   4   4   9      119.41      103.72      2.70 o 
   5   4   9        8.30        7.03      0.65 o 
   6   4   9      100.95      107.56      2.85 o 
   7   4   9       10.63       12.98      1.18 o 
   8   4   9        9.10        9.26      1.35 o 
  -8   5   9       41.75       43.25      1.80 o 
  -7   5   9       26.16       25.45      1.22 o 
  -6   5   9       10.73       10.83      0.91 o 
  -5   5   9       99.02       95.92      4.83 o 
  -1   5   9      149.62      162.84     11.27 o 
   0   5   9       41.17       45.84      5.26 o 
   1   5   9      148.59      146.13     11.77 o 
   2   5   9       22.26       23.42      4.31 o 
   3   5   9       93.51       98.38      6.30 o 
   4   5   9       14.48       15.19      0.90 o 
   5   5   9       99.59       96.32      2.66 o 
   6   5   9       10.71       10.12      0.85 o 
   7   5   9       26.08       25.02      1.17 o 
   8   5   9       42.18       44.93      2.51 o 
  -7   6   9       21.64       24.27      1.15 o 
  -6   6   9       20.50       21.88      1.22 o 
  -5   6   9       64.37       67.31      3.37 o 
  -4   6   9      184.41      160.55      6.37 o 
   0   6   9      219.49      240.72     16.34 o 
   1   6   9       88.01       80.37      8.34 o 
   2   6   9       95.37       96.95      4.28 o 
   3   6   9      146.10      164.14      3.66 o 
   4   6   9      184.40      165.51      4.50 o 
   5   6   9       67.05       60.35      1.75 o 
   6   6   9       21.54       23.34      3.12 o 
   7   6   9       21.00       22.25      1.17 o 
  -7   7   9        5.76        5.37      0.68 o 
  -6   7   9       12.18       13.06      1.54 o 
  -5   7   9      172.07      189.80      6.87 o 
  -4   7   9        6.91        9.63      1.50 o 
  -3   7   9      169.20      172.66      6.65 o 
   1   7   9       18.57       24.28      2.13 o 
   2   7   9        1.94        1.58      0.62 o 
   3   7   9      168.49      168.69      4.79 o 
   4   7   9        7.52        7.89      0.70 o 
   5   7   9      171.16      179.17      4.00 o 
   6   7   9       12.08       11.33      0.83 o 
   7   7   9        5.55        6.75      1.09 o 
  -6   8   9       78.04       78.95      3.48 o 
  -5   8   9        8.13        7.96      1.31 o 
  -4   8   9      141.98      138.09      5.66 o 
  -3   8   9       39.16       44.14      2.75 o 
  -2   8   9      152.54      156.53      6.24 o 
  -1   8   9      116.60      121.67      5.22 o 
   0   8   9      193.39      190.53      5.22 o 
   1   8   9      115.22      123.31      7.14 o 
   2   8   9      152.80      156.87      4.48 o 
   3   8   9       37.79       40.07      1.90 o 
   4   8   9      143.14      144.11      5.20 o 
   5   8   9        8.69        8.66      0.65 o 
   6   8   9       79.49       75.98      4.25 o 
  -6   9   9       23.92       23.56      1.63 o 
  -5   9   9       21.93       20.05      1.84 o 
  -4   9   9       33.50       37.40      2.39 o 
  -3   9   9       21.67       29.66      2.23 o 
  -2   9   9      156.14      164.26      6.29 o 
  -1   9   9       12.49        9.50      1.50 o 
   0   9   9       60.87       70.80      3.80 o 
   1   9   9       12.62       10.63      1.08 o 
   2   9   9      159.15      162.62      7.82 o 
   3   9   9       21.26       29.11      2.06 o 
   4   9   9       32.59       34.99      2.87 o 
   5   9   9       21.99       24.59      1.32 o 
   6   9   9       22.32       22.38      1.65 o 
  -5  10   9       40.46       38.39      2.11 o 
  -4  10   9       91.52       94.77      3.93 o 
  -3  10   9       87.94       80.57      3.68 o 
  -2  10   9      163.05      163.20      6.19 o 
   0  10   9      118.92      133.86      3.97 o 
   1  10   9       34.95       35.06      1.68 o 
   2  10   9      162.62      167.12      5.22 o 
   3  10   9       86.03       81.05      2.70 o 
   4  10   9       91.14       91.54      2.87 o 
   5  10   9       40.68       38.41      2.01 o 
  -4  11   9       20.45       18.10      1.38 o 
  -3  11   9        2.11        2.00      0.70 o 
   0  11   9        4.45        3.87      0.80 o 
   1  11   9       69.68       66.65      2.33 o 
   2  11   9      126.03      119.27      3.45 o 
   3  11   9        2.09        1.82      0.50 o 
   4  11   9       20.77       18.86      1.10 o 
  -1  12   9       22.00       25.42      1.58 o 
   0  12   9       45.01       42.26      1.62 o 
   1  12   9       22.12       22.50      1.05 o 
   2  12   9       18.31       15.96      1.82 o 
   0   0  10      798.73      835.04     33.89 o 
   1   0  10     1838.68     1941.90     47.19 o 
   2   0  10        0.46        1.05      0.37 o 
   3   0  10     3079.78     3097.41     76.73 o 
   4   0  10      134.53      124.61      6.12 o 
   5   0  10     2226.84     2177.82     32.44 o 
   6   0  10      323.78      320.76      7.80 o 
   7   0  10     1049.76     1115.50     23.39 o 
   8   0  10       43.11       41.83      1.79 o 
  -8   1  10       87.96       85.46      2.81 o 
  -7   1  10        6.55        5.79      1.41 o 
  -6   1  10       79.25       84.13      3.31 o 
  -5   1  10       92.76       99.95      4.58 o 
  -4   1  10       83.60       86.80      4.49 o 
  -3   1  10      670.71      636.20     18.09 o 
  -2   1  10      129.44      140.41      3.21 o 
  -1   1  10      133.41      120.34      2.99 o 
   0   1  10      135.12      143.98      3.24 o 
   1   1  10      133.82      122.03      3.00 o 
   2   1  10      128.96      141.02      3.52 o 
   3   1  10      671.66      643.84     21.78 o 
   4   1  10       83.16       84.02      2.73 o 
   5   1  10       93.54       96.40      2.20 o 
   6   1  10       78.75       85.73      1.99 o 
   7   1  10        6.17        7.14      1.00 o 
   8   1  10       87.83       83.79      2.68 o 
  -8   2  10       29.03       33.15      3.03 o 
  -7   2  10        0.83        1.30      0.68 o 
  -6   2  10        7.91       10.09      1.13 o 
  -5   2  10        5.93        6.23      1.34 o 
  -3   2  10       29.38       26.31      1.75 o 
  -2   2  10      418.97      423.05     12.63 o 
  -1   2  10       77.20       74.10      3.32 o 
   0   2  10       42.32       46.67      1.41 o 
   1   2  10       76.10       75.05      2.17 o 
   2   2  10      418.81      430.62      8.77 o 
   3   2  10       29.14       25.08      1.24 o 
   4   2  10      263.17      254.84      5.32 o 
   5   2  10        6.08        6.57      0.75 o 
   6   2  10        7.84       10.00      1.13 o 
   7   2  10        0.91        1.83      0.38 o 
   8   2  10       28.75       32.47      1.96 o 
  -8   3  10       74.12       69.24      3.22 o 
  -7   3  10       53.51       56.61      2.63 o 
  -6   3  10      298.85      280.17      7.04 o 
  -5   3  10      164.15      165.86      6.56 o 
  -3   3  10      275.40      261.82     14.20 o 
  -2   3  10      590.96      566.08     23.40 o 
  -1   3  10       46.33       45.97      3.82 o 
   0   3  10      821.87      850.85     24.04 o 
   1   3  10       45.92       49.19      1.58 o 
   2   3  10      591.05      611.27     20.49 o 
   3   3  10      275.20      291.49      6.61 o 
   4   3  10      358.61      359.84      7.14 o 
   5   3  10      164.67      170.24      3.35 o 
   6   3  10      296.23      291.27      5.09 o 
   7   3  10       53.63       54.17      1.46 o 
   8   3  10       73.13       66.23      3.26 o 
  -7   4  10       73.02       71.61      2.52 o 
  -6   4  10      370.58      389.27      8.96 o 
  -5   4  10      109.06      105.23      7.49 o 
  -4   4  10      607.81      592.16     13.27 o 
  -2   4  10      782.24      729.53     42.44 o 
  -1   4  10       86.15       83.42      7.39 o 
   0   4  10      867.92      897.25     25.14 o 
   1   4  10       86.53       80.86      3.66 o 
   2   4  10      777.71      809.43     47.46 o 
   3   4  10      114.24      118.53      3.54 o 
   4   4  10      606.47      618.00      9.78 o 
   5   4  10      110.65      110.15      2.90 o 
   6   4  10      373.56      395.96      7.72 o 
   7   4  10       73.95       72.32      2.30 o 
  -7   5  10       48.91       45.24      1.47 o 
  -6   5  10      106.64      102.67      5.00 o 
  -5   5  10      170.78      171.50      4.64 o 
  -4   5  10      121.37      130.12      5.38 o 
  -3   5  10        4.58        7.38      1.30 o 
  -1   5  10      115.34      120.40      9.79 o 
   0   5  10        0.04        1.22      1.72 o 
   1   5  10      116.47      127.15      5.74 o 
   2   5  10      219.84      208.02      8.33 o 
   3   5  10        4.86        6.40      0.67 o 
   4   5  10      122.19      128.74      2.96 o 
   5   5  10      168.57      174.75      5.09 o 
   6   5  10      107.84      106.93      2.68 o 
   7   5  10       48.44       45.52      1.71 o 
  -7   6  10       52.24       52.06      2.52 o 
  -6   6  10       85.58       73.07      2.42 o 
  -5   6  10       18.67       20.02      1.94 o 
  -4   6  10        7.27        6.59      1.25 o 
  -3   6  10      137.39      133.45      5.40 o 
  -2   6  10      171.48      156.28      6.27 o 
   1   6  10       98.44       96.31      4.60 o 
   2   6  10      173.13      160.03      4.56 o 
   3   6  10      136.06      124.56      2.73 o 
   4   6  10        6.44        7.25      0.85 o 
   5   6  10       18.17       15.78      0.92 o 
   6   6  10       84.48       70.19      2.69 o 
   7   6  10       51.69       51.11      2.74 o 
  -6   7  10      168.51      161.43      5.95 o 
  -5   7  10       26.82       26.77      1.98 o 
  -4   7  10      217.16      204.18      7.53 o 
  -3   7  10      106.27      104.00      4.63 o 
  -2   7  10      422.31      381.44     12.67 o 
  -1   7  10       36.89       31.00      2.43 o 
   0   7  10      486.26      446.83     12.50 o 
   1   7  10       36.81       36.50      1.81 o 
   2   7  10      424.55      387.35      7.42 o 
   3   7  10      105.87      101.32      3.27 o 
   4   7  10      218.81      207.07      5.50 o 
   5   7  10       26.85       24.84      0.96 o 
   6   7  10      169.57      166.38      6.17 o 
  -6   8  10        6.93        7.68      1.07 o 
  -5   8  10       13.98       15.68      1.61 o 
  -4   8  10      104.29      107.45      4.59 o 
  -3   8  10       11.06        8.24      1.37 o 
  -2   8  10      187.87      200.76      7.36 o 
  -1   8  10       20.89       19.39      2.07 o 
   0   8  10        0.59        2.11      1.25 o 
   1   8  10       21.17       20.92      1.52 o 
   2   8  10      188.35      195.33      5.59 o 
   3   8  10       11.14       11.64      1.08 o 
   4   8  10      105.12      106.96      3.33 o 
   5   8  10       13.82       15.49      1.61 o 
   6   8  10        6.71        6.78      1.06 o 
  -5   9  10       20.89       19.33      1.51 o 
  -4   9  10       24.82       24.17      1.81 o 
  -3   9  10       93.15       95.01      4.16 o 
  -2   9  10       89.45       93.70      4.27 o 
  -1   9  10        7.73        8.45      1.38 o 
   0   9  10      215.63      228.99      5.92 o 
   1   9  10        8.23        7.31      0.97 o 
   2   9  10       89.68       99.78      3.11 o 
   3   9  10       93.70       95.27      3.00 o 
   4   9  10       24.06       22.93      1.29 o 
   5   9  10       20.44       20.80      1.55 o 
  -4  10  10       26.70       25.31      1.69 o 
  -3  10  10        0.30        0.07      0.56 o 
  -2  10  10       66.11       59.47      3.00 o 
   0  10  10       85.38       87.06      4.05 o 
   1  10  10       15.91       13.04      1.07 o 
   2  10  10       65.02       63.35      2.21 o 
   3  10  10        0.27        1.51      0.85 o 
   4  10  10       26.68       24.63      1.22 o 
  -3  11  10      102.24       97.89      3.75 o 
   0  11  10        2.24        2.56      0.79 o 
   1  11  10      189.53      188.80      4.75 o 
   2  11  10       25.72       25.40      1.21 o 
   3  11  10       99.71       98.67      2.80 o 
   1   0  11      122.44      119.45      3.05 o 
   2   0  11      164.12      165.26      4.15 o 
   3   0  11      321.30      306.60      7.39 o 
   4   0  11       20.81       18.02      1.44 o 
   5   0  11       59.41       56.81      3.07 o 
   6   0  11       24.86       26.92      1.36 o 
   7   0  11       56.23       52.92      2.09 o 
  -7   1  11      926.48      951.75     19.65 o 
  -6   1  11      364.23      379.22      8.78 o 
  -5   1  11     1714.91     1658.46     58.45 o 
  -4   1  11      736.35      724.48     16.54 o 
  -3   1  11     2031.03     2060.83     64.64 o 
  -2   1  11     1327.28     1379.13     44.08 o 
  -1   1  11     2241.92     2327.21     44.00 o 
   0   1  11     1523.65     1695.57     31.67 o 
   1   1  11     2248.08     2385.22     44.11 o 
   2   1  11     1328.41     1400.70     30.82 o 
   3   1  11     2036.43     2069.52     45.21 o 
   4   1  11      737.65      744.46     13.46 o 
   5   1  11     1714.38     1724.54     29.62 o 
   6   1  11      363.59      371.65      7.31 o 
   7   1  11      928.08      926.49     29.73 o 
  -7   2  11       43.99       53.21      3.33 o 
  -6   2  11      237.78      248.41      8.63 o 
  -5   2  11       78.08       82.09      4.08 o 
  -4   2  11      130.57      126.55      3.98 o 
  -3   2  11      425.73      407.48     14.88 o 
  -2   2  11      350.65      370.53     13.34 o 
  -1   2  11       45.65       42.85      3.68 o 
   0   2  11      627.35      636.19     12.51 o 
   1   2  11       45.08       45.35      1.57 o 
   2   2  11      349.86      375.15      9.01 o 
   3   2  11      427.52      426.41      8.15 o 
   4   2  11      130.04      128.83      3.07 o 
   5   2  11       78.35       84.39      2.07 o 
   6   2  11      238.61      241.47      5.56 o 
   7   2  11       43.59       50.07      3.41 o 
  -7   3  11        5.13        7.23      0.90 o 
  -6   3  11       29.10       29.41      2.24 o 
  -5   3  11      287.11      299.03     10.38 o 
  -4   3  11       32.69       29.25      1.66 o 
  -3   3  11      113.42      103.90      2.82 o 
  -2   3  11       15.55       15.67      1.97 o 
  -1   3  11       15.71       16.00      1.92 o 
   0   3  11       41.45       47.13      2.95 o 
   1   3  11       15.30       14.36      1.76 o 
   2   3  11       15.29       16.50      1.06 o 
   3   3  11      113.63      117.65      2.82 o 
   4   3  11       32.16       32.85      1.28 o 
   5   3  11      288.19      309.75      5.32 o 
   6   3  11       28.94       29.87      1.01 o 
   7   3  11        5.15        6.18      0.81 o 
  -7   4  11        0.98        2.86      0.98 o 
  -6   4  11        0.44        0.52      0.52 o 
  -5   4  11       41.27       45.89      1.92 o 
  -4   4  11       39.05       38.51      1.80 o 
  -3   4  11      125.65      126.63      5.37 o 
  -2   4  11       15.09       13.86      1.78 o 
  -1   4  11       75.21       78.49      4.17 o 
   0   4  11       23.59       35.84      2.61 o 
   1   4  11       76.11       79.06      2.87 o 
   2   4  11       15.23       18.49      1.20 o 
   3   4  11      125.96      131.69      3.10 o 
   4   4  11       38.91       42.12      1.68 o 
   5   4  11       40.84       46.62      1.34 o 
   6   4  11        0.43        0.84      0.32 o 
   7   4  11        0.98        2.25      0.80 o 
  -7   5  11       10.80        9.51      1.23 o 
  -6   5  11        2.68        1.59      0.56 o 
  -5   5  11       36.31       33.13      2.09 o 
  -4   5  11       32.62       29.12      2.16 o 
  -3   5  11      132.69      122.14      5.22 o 
  -2   5  11      195.60      177.53      6.86 o 
  -1   5  11       64.12       55.96      3.30 o 
   0   5  11      287.76      264.18     14.04 o 
   1   5  11       64.03       58.37      1.95 o 
   2   5  11      195.37      179.16      4.13 o 
   3   5  11      132.30      125.63      3.18 o 
   4   5  11       32.25       29.11      1.01 o 
   5   5  11       36.37       32.33      1.06 o 
   6   5  11        2.80        2.30      0.41 o 
   7   5  11       10.66       11.56      1.33 o 
  -6   6  11      703.43      650.72     19.30 o 
  -5   6  11      133.84      122.93      4.83 o 
  -4   6  11      771.87      706.55     21.09 o 
  -3   6  11      589.43      559.97     17.27 o 
  -2   6  11      924.71      867.80     25.16 o 
  -1   6  11      412.47      388.87     12.85 o 
   0   6  11     1096.36      986.31     29.46 o 
   1   6  11      412.80      387.73     15.60 o 
   2   6  11      926.83      820.18     15.12 o 
   3   6  11      589.65      548.19     10.40 o 
   4   6  11      771.01      689.34     12.48 o 
   5   6  11      133.11      118.31      3.53 o 
   6   6  11      703.75      645.68     19.73 o 
  -6   7  11       12.94       12.34      1.25 o 
  -5   7  11      821.12      761.44     21.90 o 
  -4   7  11       40.99       42.32      2.53 o 
  -3   7  11     1147.96     1046.78     29.96 o 
  -2   7  11      109.34      122.31      5.18 o 
  -1   7  11     1226.84     1066.96     31.32 o 
   0   7  11       81.40       85.51      4.14 o 
   1   7  11     1228.00     1053.16     29.89 o 
   2   7  11      109.99      120.17      3.89 o 
   3   7  11     1149.22     1000.91     18.11 o 
   4   7  11       41.04       42.11      1.81 o 
   5   7  11      821.57      722.00     16.19 o 
   6   7  11       12.81       11.88      1.30 o 
  -5   8  11      438.11      453.54     13.63 o 
  -4   8  11        5.15        6.40      1.09 o 
  -3   8  11      698.65      702.75     20.77 o 
  -2   8  11       12.79       17.51      1.88 o 
  -1   8  11      180.48      166.50      6.31 o 
   0   8  11        4.17        5.73      1.18 o 
   1   8  11      180.40      161.36      4.49 o 
   2   8  11       13.53       18.40      1.92 o 
   3   8  11      698.59      677.34     15.05 o 
   4   8  11        5.61        8.68      0.88 o 
   5   8  11      436.61      432.61     13.76 o 
  -4   9  11       24.42       30.53      1.87 o 
  -3   9  11       66.52       67.90      3.19 o 
  -2   9  11       37.38       38.13      2.36 o 
  -1   9  11       37.70       39.73      2.41 o 
   0   9  11        2.64        1.88      0.59 o 
   1   9  11       36.73       38.35      2.44 o 
   2   9  11       37.72       41.01      1.88 o 
   3   9  11       67.47       66.78      4.79 o 
   4   9  11       24.67       28.18      1.78 o 
  -3  10  11        9.37       11.82      1.22 o 
  -2  10  11       64.15       64.78      2.94 o 
  -1  10  11      138.01      132.70      5.07 o 
   0  10  11       95.11       95.37      4.06 o 
   1  10  11      138.91      142.49      5.44 o 
   2  10  11       65.31       64.69      4.86 o 
   3  10  11        9.99       12.15      0.92 o 
   0   0  12      882.69      970.67     30.62 o 
   1   0  12      524.89      611.56     11.26 o 
   2   0  12     1681.18     1701.60     29.68 o 
   3   0  12      551.32      581.20     13.27 o 
   4   0  12     1400.73     1416.56     30.36 o 
   5   0  12      725.02      720.20     16.08 o 
   6   0  12      219.51      225.89     12.11 o 
   7   0  12      390.07      367.73      8.27 o 
  -7   1  12       57.67       57.97      2.90 o 
  -6   1  12      909.48      921.81     35.57 o 
  -5   1  12      138.69      135.47      4.02 o 
  -4   1  12     1897.83     1836.41     39.51 o 
  -3   1  12       41.67       46.43      2.01 o 
  -2   1  12     3288.18     3227.02     78.87 o 
  -1   1  12       27.31       30.01      1.67 o 
   0   1  12     3635.35     3739.71     64.25 o 
   1   1  12       27.28       30.54      1.21 o 
   2   1  12     3293.59     3356.39     56.93 o 
   3   1  12       41.59       42.66      1.39 o 
   4   1  12     1896.97     1893.57     39.48 o 
   5   1  12      138.99      131.96      3.92 o 
   6   1  12      908.58      902.79     61.39 o 
   7   1  12       57.96       59.21      2.05 o 
  -7   2  12       60.91       64.68      2.99 o 
  -6   2  12      619.36      664.36     19.17 o 
  -5   2  12       71.50       70.50      2.58 o 
  -4   2  12      772.30      767.08     17.52 o 
  -3   2  12       16.29       19.23      2.27 o 
  -2   2  12      848.20      839.40     19.33 o 
  -1   2  12       14.03       14.20      1.25 o 
   0   2  12      891.72      936.74     31.41 o 
   1   2  12       13.99       14.30      0.79 o 
   2   2  12      850.37      905.64     15.87 o 
   3   2  12       16.31       19.03      0.95 o 
   4   2  12      773.58      800.23     14.24 o 
   5   2  12       72.13       68.10      2.43 o 
   6   2  12      621.16      619.94     19.54 o 
   7   2  12       61.50       60.43      2.05 o 
  -6   3  12       10.96       12.40      1.55 o 
  -5   3  12       90.35       85.72      4.02 o 
  -4   3  12       33.23       29.94      1.32 o 
  -3   3  12      206.30      205.25      7.83 o 
  -2   3  12      185.91      168.76      4.94 o 
  -1   3  12       89.43       95.60      3.22 o 
   0   3  12      154.47      147.53      4.35 o 
   1   3  12       90.24       97.40      3.21 o 
   2   3  12      184.31      184.74      3.83 o 
   3   3  12      207.62      222.59      4.58 o 
   4   3  12       33.39       32.11      1.18 o 
   5   3  12       90.79       90.69      2.19 o 
   6   3  12       11.25       11.74      0.78 o 
  -6   4  12        9.18       10.97      1.40 o 
  -5   4  12      140.38      135.96      3.75 o 
  -4   4  12       75.36       72.50      3.53 o 
  -3   4  12      191.17      194.78      7.26 o 
  -2   4  12      184.20      183.79      5.18 o 
  -1   4  12      323.48      320.28      8.01 o 
   0   4  12       20.38       19.41      2.13 o 
   1   4  12      322.21      321.06     10.13 o 
   2   4  12      182.60      191.89      5.19 o 
   3   4  12      190.64      195.22      5.25 o 
   4   4  12       74.43       74.08      2.39 o 
   5   4  12      141.57      139.04      2.64 o 
   6   4  12        9.29       10.67      1.00 o 
  -6   5  12       74.32       71.22      3.08 o 
  -5   5  12      207.43      204.10      6.98 o 
  -4   5  12      162.32      146.68      5.67 o 
  -3   5  12      252.31      236.05      8.39 o 
  -2   5  12      140.62      114.33      4.93 o 
  -1   5  12      443.84      381.30      9.34 o 
   0   5  12       61.03       45.71      4.28 o 
   1   5  12      442.68      386.95      9.33 o 
   2   5  12      138.98      114.91      4.41 o 
   3   5  12      250.95      235.08      6.08 o 
   4   5  12      163.27      146.42      4.07 o 
   5   5  12      206.99      196.94      4.07 o 
   6   5  12       74.64       74.82      3.29 o 
  -5   6  12       84.61       93.58      3.80 o 
  -4   6  12      296.22      282.38      9.30 o 
  -3   6  12       64.59       67.76      3.40 o 
  -2   6  12      357.62      350.67     11.66 o 
  -1   6  12       22.15       24.17      2.27 o 
   0   6  12        3.97        0.97      0.59 o 
   1   6  12       21.62       18.68      1.18 o 
   2   6  12      359.91      354.61      8.59 o 
   3   6  12       64.53       66.07      4.78 o 
   4   6  12      297.77      272.90      6.70 o 
   5   6  12       84.71       86.35      3.74 o 
  -5   7  12       21.55       13.08      1.34 o 
  -4   7  12       16.67       17.18      1.67 o 
  -3   7  12      322.85      320.80     10.34 o 
  -2   7  12       70.17       74.71      3.58 o 
  -1   7  12      129.75      133.84      5.35 o 
   0   7  12       36.44       33.69      2.37 o 
   1   7  12      128.71      127.21      3.78 o 
   2   7  12       69.69       70.92      2.11 o 
   3   7  12      321.25      306.07      7.46 o 
   4   7  12       16.51       19.98      1.55 o 
   5   7  12       21.16       17.20      1.48 o 
  -4   8  12       43.56       49.66      2.39 o 
  -3   8  12       48.46       40.52      2.31 o 
  -2   8  12      162.41      159.57      5.84 o 
  -1   8  12      110.63       89.16      3.99 o 
   0   8  12      597.12      554.42     17.06 o 
   1   8  12      110.37       91.16      2.85 o 
   2   8  12      162.60      153.11      4.17 o 
   4   8  12       43.50       39.59      2.16 o 
  -3   9  12       73.27       67.02      2.94 o 
  -2   9  12       44.03       41.94      2.26 o 
  -1   9  12      103.58      102.04      4.11 o 
   0   9  12        0.08        0.36      0.60 o 
   1   9  12      104.32      101.07      4.31 o 
   2   9  12       44.20       39.18      2.38 o 
   1   0  13       20.64       24.52      1.63 o 
   2   0  13      237.98      239.36      6.07 o 
   3   0  13       46.96       50.06      2.00 o 
   4   0  13        2.86        3.47      0.65 o 
   5   0  13       30.30       29.58      1.45 o 
   6   0  13       20.81       21.46      1.86 o 
  -6   1  13       41.31       43.79      2.44 o 
  -5   1  13       41.32       43.96      4.78 o 
  -4   1  13       32.02       33.83      1.76 o 
  -3   1  13       37.52       38.33      1.90 o 
  -2   1  13        8.55       11.10      1.04 o 
  -1   1  13       44.35       47.45      2.66 o 
   0   1  13        0.28        1.00      0.48 o 
   1   1  13       43.67       45.88      1.62 o 
   2   1  13        7.68        9.71      0.90 o 
   3   1  13       37.16       33.27      1.55 o 
   4   1  13       30.43       32.23      4.31 o 
   5   1  13       42.31       41.46      1.71 o 
   6   1  13       39.82       40.46      2.32 o 
  -5   2  13      285.21      284.03     15.76 o 
  -4   2  13        0.20        2.80      1.34 o 
  -3   2  13       20.53       22.55      1.71 o 
  -2   2  13      150.08      145.76      5.28 o 
  -1   2  13      207.53      213.03      5.64 o 
   0   2  13       47.52       52.33      5.05 o 
   1   2  13      207.20      216.55     10.31 o 
   2   2  13      147.13      154.34      4.13 o 
   3   2  13       20.35       21.77      0.85 o 
   4   2  13        0.30        1.20      0.53 o 
   5   2  13      284.11      279.25      6.68 o 
   6   2  13       19.43       23.14      1.67 o 
  -5   3  13      117.01      125.20      4.86 o 
  -4   3  13       44.95       44.26      1.86 o 
  -3   3  13      141.02      137.81      4.01 o 
  -2   3  13       31.10       30.76      1.66 o 
  -1   3  13      262.78      258.58      6.67 o 
   0   3  13       19.88       21.69      1.49 o 
   1   3  13      265.02      265.94      6.65 o 
   2   3  13       31.94       34.05      2.92 o 
   3   3  13      142.62      142.00      3.87 o 
   4   3  13       43.83       43.29      1.53 o 
   5   3  13      115.80      121.91      4.86 o 
  -5   4  13       43.42       40.89      3.01 o 
  -4   4  13       23.69       20.15      2.43 o 
  -3   4  13       55.54       44.63      1.90 o 
  -2   4  13      155.23      142.29      4.18 o 
  -1   4  13      115.82      100.99      3.29 o 
   0   4  13       36.27       32.56      1.98 o 
   1   4  13      114.62      102.95      3.27 o 
   2   4  13      156.63      148.14      5.62 o 
   3   4  13       54.59       44.73      1.79 o 
   4   4  13       22.95       20.23      1.09 o 
   5   4  13       44.04       44.32      2.38 o 
  -5   5  13      202.69      185.53      6.24 o 
  -4   5  13       33.63       32.35      2.01 o 
  -3   5  13      458.82      418.48     13.04 o 
  -2   5  13      129.10      124.50      3.80 o 
  -1   5  13      840.70      751.45     23.08 o 
   0   5  13       33.93       26.74      1.57 o 
   1   5  13      838.22      772.38     16.89 o 
   2   5  13      128.97      131.98      3.78 o 
   3   5  13      457.25      408.52     13.17 o 
   4   5  13       33.63       31.76      1.35 o 
   5   5  13      204.63      183.09      6.29 o 
  -4   6  13      201.85      207.06      6.87 o 
  -3   6  13       11.00        9.93      1.31 o 
  -2   6  13      189.87      187.21      6.77 o 
  -1   6  13       39.05       45.75      1.97 o 
   0   6  13       77.27       59.93      4.31 o 
   1   6  13       38.32       45.40      1.92 o 
   2   6  13      193.93      186.28      5.49 o 
   3   6  13        9.83        9.42      0.88 o 
   4   6  13      202.36      193.23      6.75 o 
  -3   7  13       10.04        9.97      1.24 o 
  -2   7  13        0.95        1.71      0.67 o 
  -1   7  13       68.95       69.41      3.22 o 
   0   7  13        0.98        0.00      0.46 o 
   1   7  13       68.03       62.35      3.63 o 
   2   7  13        1.15        1.76      0.72 o 
   3   7  13        9.42        9.76      1.16 o 
  -2   8  13       26.29       29.63      1.85 o 
  -1   8  13       15.52       16.14      1.52 o 
   0   8  13      167.77      185.64      6.47 o 
   1   8  13       15.76       16.31      1.55 o 
   2   8  13       26.44       28.76      1.74 o 
   1   0  14      598.96      580.31     17.89 o 
   2   0  14        9.05       10.53      0.84 o 
   3   0  14      222.00      223.77      5.51 o 
   4   0  14       24.64       21.14      1.89 o 
   5   0  14      536.94      574.69     17.32 o 
  -5   1  14        5.98        7.65      1.12 o 
  -4   1  14        9.56        8.41      1.15 o 
  -3   1  14       35.78       34.02      1.48 o 
  -2   1  14       97.07       97.94      2.94 o 
  -1   1  14       68.76       73.22      3.06 o 
   0   1  14        0.32        0.60      0.49 o 
   1   1  14       65.39       67.32      3.48 o 
   2   1  14       97.23      100.45      4.38 o 
   3   1  14       33.45       32.16      1.24 o 
   4   1  14        9.63        8.50      1.24 o 
   5   1  14        6.78        5.40      1.01 o 
  -4   2  14       35.00       38.87      2.27 o 
  -3   2  14       39.27       38.36      2.31 o 
  -2   2  14       75.80       73.60      2.42 o 
  -1   2  14       10.39       10.86      0.95 o 
   0   2  14       12.29       11.97      0.95 o 
   1   2  14        9.48        9.93      1.03 o 
   2   2  14       76.13       74.53      3.61 o 
   3   2  14       38.24       40.71      2.45 o 
   4   2  14       34.76       39.49      2.32 o 
  -4   3  14       20.45       22.09      1.70 o 
  -3   3  14       21.56       22.60      1.27 o 
  -2   3  14      103.32      103.70      3.12 o 
  -1   3  14      149.88      143.65      5.42 o 
   0   3  14      201.18      203.54      5.23 o 
   1   3  14      152.09      147.72      3.95 o 
   2   3  14      102.31      103.98      2.91 o 
   3   3  14       22.64       25.10      1.88 o 
   4   3  14       20.18       23.31      1.70 o 
  -4   4  14       16.61       15.76      1.41 o 
  -3   4  14       51.11       61.57      2.91 o 
  -2   4  14      123.18      127.21      3.60 o 
  -1   4  14       23.92       24.07      1.29 o 
   0   4  14       69.70       70.91      2.40 o 
   1   4  14       24.18       25.87      1.29 o 
   2   4  14      125.83      126.26      4.30 o 
   3   4  14       51.44       60.18      2.97 o 
   4   4  14       16.65       15.80      1.48 o 
  -3   5  14       61.27       62.64      2.92 o 
  -2   5  14       88.30       84.96      3.68 o 
  -1   5  14       15.90       16.49      1.25 o 
   0   5  14       92.15       92.05      4.12 o 
   1   5  14       15.97       17.09      1.09 o 
   2   5  14       86.99       84.54      2.98 o 
   3   5  14       61.27       64.83      2.97 o 
  -2   6  14      118.17      131.72      4.95 o 
  -1   6  14       92.63       88.60      3.75 o 
   0   6  14       21.78       33.04      2.06 o 
   1   6  14       92.92       88.78      3.76 o 
   2   6  14      117.93      133.05      4.94 o 
  -1   7  14       13.99       17.08      1.50 o 
   0   7  14      180.08      181.43      6.27 o 
   1   7  14       13.74       16.01      1.42 o 
   1   0  15        3.75        4.78      1.00 o 
   2   0  15        2.17        3.12      0.81 o 
   3   0  15        0.18       -0.13      0.56 o 
  -3   1  15       32.27       31.12      1.94 o 
  -2   1  15       28.97       29.80      1.92 o 
   0   1  15        8.24       14.97      1.53 o 
   1   1  15       55.31       54.09      2.75 o 
   2   1  15       28.30       30.91      1.98 o 
   3   1  15       31.67       32.97      1.99 o 
  -1   2  15       21.18       24.06      1.75 o 
   0   2  15       15.49       12.65      1.41 o 
   1   2  15       21.24       28.60      1.91 o 
   2   2  15       71.89       72.33      3.29 o 
   3   2  15       80.87       90.60      3.74 o 
  -2   3  15       69.11       73.70      3.16 o 
  -1   3  15      114.01       98.55      4.04 o 
   0   3  15        0.62        1.32      0.67 o 
   1   3  15      114.58      101.03      4.10 o 
   2   3  15       68.10       74.53      3.29 o 
  -2   4  15      261.29      257.16      8.49 o 
  -1   4  15       92.67      100.13      4.02 o 
   0   4  15      179.10      183.43      6.40 o 
   1   4  15       91.51      103.16      4.08 o 
   2   4  15      262.42      272.65      8.64 o 
   0   5  15       22.49       25.23      1.66 o 
                                                 
